# Supplementary material for: Chronic compression induces transcriptional, metabolic, and functional state changes in macrophages that recapitulate tumor-associated phenotypes
Source: Front Immunol. 2025 Dec 9;16:1626024. doi: 10.3389/fimmu.2025.1626024 (PMC12722438; doi:10.3389/fimmu.2025.1626024)
Supplement: Supplementary file 2 [file Table1.xlsx]

## Sheet: Table_S1_Genesets
Source	Pathway Name
NABA_ECM_REGULATORS.v2024.1.Mm.gmt	ECM Regulation	1810010H24Rik	A2m	A2ml1	Adam10	Adam11	Adam12	Adam15	Adam17	Adam18	Adam19	Adam1a	Adam1b	Adam2	Adam20	Adam21	Adam22	Adam23	Adam24	Adam25	Adam26a	Adam26b	Adam28	Adam29	Adam3	Adam30	Adam32	Adam33	Adam34	Adam39	Adam4	Adam5	Adam6a	Adam6b	Adam7	Adam8	Adam9	Adamdec1	Adamts1	Adamts10	Adamts12	Adamts13	Adamts14	Adamts15	Adamts16	Adamts17	Adamts18	Adamts19	Adamts2
WP_APOPTOSIS.v2024.1.Mm.gmt	Apoptosis	Akt1	Apaf1	Bad	Bax	Bcl2	Bcl2l1	Bcl2l11	Bcl2l2	Bid	Birc2	Birc3	Birc5	Bnip3l	Bok	Casp1	Casp2	Casp3	Casp4	Casp6	Casp7	Casp8	Casp9	Cflar	Chuk	Cradd	Dffa	Dffb	Diablo	Fas	Fasl	Gzmc	Hells	Hrk	Igf1	Igf1r	Igf2	Ikbkb	Ikbkg	Irf1	Irf2	Irf3	Irf4	Irf5	Irf6	Irf7	Jun	Lta	Map2k4
GOBP_CELL_CYCLE_G1_S_PHASE_TRANSITION.v2024.1.Mm.gmt	G1/S Phase Transition	Actb	Actl6a	Actl6b	Acvr1	Acvr1b	Adam17	Adamts1	Aif1	Akt1	Ambra1	Ankrd17	Anp32b	Anxa1	Apbb1	Apc	Apex1	Appl1	Appl2	Arid1a	Arid1b	Arid2	Atp2b4	AY074887	Bcl2	Bcl7a	Bcl7b	Bcl7c	Bid	Bmyc	Brd7	Btn2a2	Cables1	Cacnb4	Cacul1	Camk2a	Camk2b	Camk2d	Camk2g	Casp2	Ccna2	Ccnd1	Ccnd2	Ccnd3	Ccne1	Ccne2	Ccnh	Cdc25a	Cdc73
HALLMARK_IL6_JAK_STAT3_SIGNALING.v2024.1.Mm.gmt	IL6/JAK/STAT3	A2m	Acvr1b	Acvrl1	Bak1	Cbl	Ccl7	Ccr1	Cd14	Cd36	Cd38	Cd44	Cd9	Cntfr	Crlf2	Csf1	Csf2	Csf2ra	Csf3r	Cxcl10	Cxcl11	Cxcl13	Cxcl2	Cxcl9	Dntt	Ebi3	Fas	Grb2	Hax1	Hmox1	Ifnar1	Ifngr1	Ifngr2	Il10rb	Il12rb1	Il13ra1	Il15ra	Il17ra	Il17rb	Il18r1	Il1b	Il1r1	Il1r2	Il2ra	Il2rg	Il3ra	Il4ra	Il6	Il6st
Orecchioni M., Front Immunol, 2019	M1-Like	Acp5	Acsl1	Adora2a	Agrn	Agtrap	Arg2	AW112010	Batf	Batf2	Birc3	Ccnd2	Ccrl2	Cd14	Cd274	Cd38	Cd40	Cd86	Cflar	Cpd	Cxcl16	Cxcl9	Ddx60	Denr	Dhx58	Dusp2	Ebi3	Ehd1	Eif2ak2	Ell2	Flnb	Gadd45b	Gas7	Gch1	Ggct	Gpr84	Gramd1a	Hck	Hdc	Icam1	Ifi35	Ifih1	Ifit2	Ifnar2	Igtp	Il12a	Il12b	Il15ra	Il17ra
Orecchioni M., Front Immunol, 2019	M2-Like	Dhrs3	Dnmt3a	Gab1	Jun	Lpxn	Mical1	P2ry1
WP_OXIDATIVE_PHOSPHORYLATION.v2023.2.Mm.gmt	Oxidative Phosphorylation	Atp5a1	Atp5b	Atp5d	Atp5e	Atp5g1	Atp5g2	Atp5g3	Atp5h	Atp5j	Atp5j2	Atp5l	Atp5o	Atp5pb	Atp6ap1	Atp6ap2	Dmac2l	Gzmb	mt-Atp6	mt-Atp8	mt-Nd1	mt-Nd2	mt-Nd3	mt-Nd4	mt-Nd4l	mt-Nd5	mt-Nd6	Ndufa10	Ndufa11	Ndufa2	Ndufa4l2	Ndufa5	Ndufa6	Ndufa7	Ndufa8	Ndufa9	Ndufb10	Ndufb2	Ndufb5	Ndufb6	Ndufb7	Ndufb8	Ndufb9	Ndufc1	Ndufc2	Ndufs1	Ndufs2	Ndufs4	Ndufs5
WP_GLYCOLYSIS_AND_GLUCONEOGENESIS.v2024.1.Mm.gmt	Glycolysis	Aldoa	Aldob	Aldoc	Dlat	Dld	Eno1	Eno2	Eno3	Fbp1	Fbp2	G6pc1	Gapdh	Gapdhs	Gck	Got1	Got2	Gpi1	Hk1	Hk2	Hk3	Ldha	Ldhal6b	Ldhb	Ldhc	Mdh1	Mdh2	Mpc1	Mpc2	Pck1	Pcx	Pdha1	Pdha2	Pdhb	Pdhx	Pfkl	Pfkm	Pfkp	Pgam1	Pgam2	Pgk1	Pgk2	Pklr	Pkm	Slc2a1	Slc2a2	Slc2a3	Slc2a4	Slc2a5
HALLMARK_HYPOXIA.v2024.1.Mm.gmt	Hypoxia	Ackr3	Adm	Adora2b	Ak4	Akap12	Aldoa	Aldob	Aldoc	Ampd3	Angptl4	Ankzf1	Anxa2	Atf3	Atp7a	B3galt6	B4galnt2	Bcan	Bcl2	Bgn	Bhlhe40	Bnip3l	Brs3	Btg1	Car12	Casp6	Cav1	Cavin1	Cavin3	Ccn1	Ccn2	Ccn5	Ccng2	Cdkn1a	Cdkn1b	Cdkn1c	Chst2	Chst3	Cited2	Col5a1	Cp	Csrp2	Cxcr4	Dcn	Ddit3	Ddit4	Dpysl4	Dtna	Dusp1
GOBP_MACROPHAGE_MIGRATION.v2024.1.Mm.gmt	Migration	Abr	Akirin1	B4galt1	Bcr	C3ar1	C5ar1	Ccl2	Ccl21a	Ccl3	Ccl5	Ccr2	Ccr7	Cd200	Cd200r1	Cd81	Cd9	Cklf	Cmklr1	Cnn2	Csf1	Csf1r	Cx3cl1	Cx3cr1	Cxcl17	Cyp19a1	Edn2	Ednrb	Emilin1	Enpp1	Gpr35	Hc	Il34	Lgals3	Mapk1	Mapk3	Mcoln2	Mdk	Mif	Mmp14	Mmp2	Mmp28	Mmp9	Mst1	Mstn	Mtus1	Myo9b	Ninj1	Nup85
Szulzewsky F., PLoS ONE, 2015	GBM-TAM	Gpnmb	Cxcl9	Spp1	Ly6i	Gjc3	Il1r2	Cd72	Ms4a4c	Mmp13	Serpina3n	Ptgs2	Gpr171	Igfbp7	Il1b	Ccl5	Adamdec1	Il1rn	Ifi44	Spon1	Acp5	Moxd1	Trem1	Gm6377	Vcam1	Dnase1l3
Wei C., Npj Precis Oncol, 2024	Inflam-TAM	Atox1	Cxcl10	Cxcl9		Gbp3	Gbp7	Gbp5	Ifit3b	Ifit3	Lap3	Mx1	Mx2	Parp14	Psmb9	Psme2b	Psme2	Rsad2	Samd9l	Serping1	Stat1	Tap1	Tnfsf10	Tnfsf13b	Tymp	Vamp5	Wars1
Wei C., Npj Precis Oncol, 2024	Pro-Tumor TAM	Anxa2	Apoc1	Apoe	Cd63	Cd9	Cstb	Ctsb	Ctsd	Dbi	Eno1b	Eno1	Fn1	Gpnmb	Gsn	Lgals3	Lpl	Mmp9	Pkm	Rgcc	Sdc2		Sh3bgrl3	Spp1	Trem2	Vim
Coulton A., Nat Commun, 2024	Reg-TAM	Zfp36l2	Zfp36l1	Zfp36	Zfhx3	Zfand5	Zeb2	Wwp1	Wasf2	Txnip	Ttyh3	Tspan4	Tsc22d3	N/A	Tpp1	Tnfsf13	Tnfrsf1a	Tmem37	Tmem176b	Tmem176a	Timp2	Tgfbr2	Tcn2	Tcf4	Tcf12	Tbxas1	Stab1	Spred1	Snx9	Snx6	Snx29	Smpdl3a	Smap2	Slco2b1	Slc4a7	Slc40a1	Slc1a3	Siglec1	Sh2b3	Sesn1	Serinc1	Selenop	Sec14l1	Sdc3	Rnf130	Rnase6	Rnase1	Rhob	Rgs2
Coulton A., Nat Commun, 2024	Angio-TAM	Zfp36l2	Zfp36	Zfand5	Zeb2	Zc3hav1	Zc3h12a	Ywhaz	Ypel5	Ybx3	Xbp1	Wtap	N/A	Vps37b	Vmp1	Vegfa	Vcan	Usp36	Usp15	Upp1	N/A	Ubac2	Tymp	Top1	Tom1	Tnfrsf1b	Tnfaip3	Tnfaip2	Tlr2	Tiparp	Timp1	Themis2	Thbs1	Thbd	Thap2	Tgif1	Tfrc	Tet2	Tes	Tesl1	Tamalin	Tagap	Tagap1	Syap1	Susd6	Stx4a	Stx11	Stk17b	Stat3
Coulton A., Nat Commun, 2024	Inflam-TAM 2	Zfp36l1	Zfp36	Zfand5	Zc3h12a	Ybx3	Xbp1	Wtap	Vsir	Vegfa	Tubb4b	Trib1	Tnfaip8	Tnfaip3	Tnfaip2	Tnf	Tiparp	Thap2	Tgif1	Tagap	Tagap1	Stx11	Srgn	Sqstm1	Sod2	Socs3	N/A	Skil	Sgk1	Sertad1	Serpinb9b	Serpinb9c	Serpinb9f	Serpinb9	Serpinb9d	Serpinb9g	Serpinb9e	Serpinb9h	Selenok	Sat1	N/A	Ripk2	Rilpl2	Rgs2	Rgs1	Rel	Rbks	Rassf5	Rasgef1b
Wang W., Cancer Cell, 2024	Hypoxia-GAM	Eno1	Eno1b	Ero1a	Hilpda	Hk2	Ldha	Lgals1	Ndrg1	Nupr1	Plin2	Plp2	Prp2rt	Rab42	S100a10	S100a6	Scd2	Scd4	Slc2a1	Timp1
Wang W., Cancer Cell, 2024	Chemotaxis-GAM	Bin1	Fscn1	Hamp	Ibsp	Rgs16	Spp1
Wang W., Cancer Cell, 2024	Phago/AP-GAM	Bag3	Cd69	Cd74	Cd83	Ddit3	Fosb	H2-Ea	Thbs1	Tnfaip3	Zfp36
Ochocka N., Nat Commun, 2021	High-grade GAM	Emilin2	Gda	Hp	Sell
[truncated: 348 more columns]

## Sheet: Table_S2_RelativeGeneExpression
geneID	log2FC	padj	Gene Name	Fold Change
ENSMUSG00000000805	10.3055	2.43e-30	Car4	1265.47
ENSMUSG00000027399	6.15611	2.15e-224	Il1a	71.3136
ENSMUSG00000027398	5.85302	5.47e-265	Il1b	57.8009
ENSMUSG00000051159	5.605	8.07e-46	Cited1	48.6715
ENSMUSG00000062345	5.42996	1.77e-111	Serpinb2	43.1104
ENSMUSG00000020407	5.04982	1.31e-220	Upp1	33.1243
ENSMUSG00000019987	4.97075	1.12e-254	Arg1	31.3578
ENSMUSG00000050578	4.7142	3.69e-60	Mmp13	26.2492
ENSMUSG00000049723	4.63745	4.15e-77	Mmp12	24.8892
ENSMUSG00000027546	4.61717	3.08e-122	Atp9a	24.5418
ENSMUSG00000079597	4.57563	8.04e-58	Cstdc4	23.8453
ENSMUSG00000030406	4.52308	1.71e-169	Gipr	22.9923
ENSMUSG00000000957	4.48832	1e-148	Mmp14	22.4449
ENSMUSG00000121137	4.41055	3.99e-44	5033421B08Rik	21.2671
ENSMUSG00000120851	4.13515	1.82e-40	NA	17.5713
ENSMUSG00000028965	4.0482	1.07e-303	Tnfrsf9	16.5435
ENSMUSG00000035105	4.04533	2.85e-69	Egln3	16.5108
ENSMUSG00000025481	3.84942	1.5e-51	Urah	14.4142
ENSMUSG00000004791	3.79437	1.94e-37	Pgf	13.8745
ENSMUSG00000032578	3.70055	8.61e-146	Cish	13.001
ENSMUSG00000009093	3.64985	1.72e-59	Gstt4	12.5521
ENSMUSG00000017737	3.64064	4.99e-117	Mmp9	12.4721
ENSMUSG00000031779	3.62224	3.6e-52	Ccl22	12.3141
ENSMUSG00000020826	3.6216	1.98e-98	Nos2	12.3087
ENSMUSG00000034394	3.60555	3.1e-187	Lif	12.1725
ENSMUSG00000032487	3.49219	1.03e-184	Ptgs2	11.2526
ENSMUSG00000069792	3.45368	4.58e-57	Wfdc17	10.9563
ENSMUSG00000035042	3.43452	6.15e-155	Ccl5	10.8117
ENSMUSG00000018906	3.30101	6.87e-131	P4ha2	9.85605
ENSMUSG00000038067	3.2964	1.14e-85	Csf3	9.82463
ENSMUSG00000047786	3.26134	2.14e-76	Lix1	9.58872
ENSMUSG00000022218	3.21963	2.02e-46	Tgm1	9.31547
ENSMUSG00000018916	3.19793	2.01e-63	Csf2	9.17643
ENSMUSG00000047496	3.16937	3.67e-41	Rnf152	8.99653
ENSMUSG00000021367	3.13634	1.58e-74	Edn1	8.79288
ENSMUSG00000055202	3.11138	1.63e-74	Zfp811	8.6421
ENSMUSG00000068874	3.09014	4.24e-193	Selenbp1	8.5158
ENSMUSG00000068877	2.96577	9.91e-52	Selenbp2	7.8124
ENSMUSG00000079243	2.95403	1.69e-16	Xirp1	7.74911
ENSMUSG00000038065	2.93478	3.88e-43	Mturn	7.6464
ENSMUSG00000032064	2.82018	1.01e-39	Dixdc1	7.0625
ENSMUSG00000028128	2.77817	8.78e-160	F3	6.85983
ENSMUSG00000037161	2.76376	9.54e-67	Mgarp	6.79166
ENSMUSG00000025383	2.7634	5.45e-94	Il23a	6.78993
ENSMUSG00000039431	2.75545	1.23e-46	Mtmr7	6.75262
ENSMUSG00000022126	2.75427	1.43e-139	Acod1	6.74711
ENSMUSG00000097418	2.75297	1.75e-32	Mir155hg	6.74102
ENSMUSG00000051379	2.73661	4.7e-31	Flrt3	6.66504
ENSMUSG00000042116	2.67792	1.03e-61	Vwa1	6.39934
ENSMUSG00000074743	2.64348	2.03e-51	Thbd	6.24836
ENSMUSG00000022018	2.56545	2.25e-39	Rgcc	5.91938
ENSMUSG00000031444	2.53534	5.87e-46	F10	5.79712
ENSMUSG00000027834	2.46294	1.17e-50	Serpini1	5.51341
ENSMUSG00000028755	2.44536	4.58e-50	Cda	5.44662
ENSMUSG00000027435	2.39453	3.66e-35	Cd93	5.25806
ENSMUSG00000087187	2.38877	1.56e-29	NA	5.2371
ENSMUSG00000012819	2.38767	1.09e-19	Cdh23	5.2331
ENSMUSG00000006567	2.36971	6.17e-36	Atp7b	5.16836
ENSMUSG00000001588	2.31275	9.73e-180	Acap1	4.96828
ENSMUSG00000022037	2.31118	4.8e-35	Clu	4.9629
ENSMUSG00000009876	2.30323	3.27e-26	Cox4i2	4.93561
ENSMUSG00000050737	2.29874	3.96e-95	Ptges	4.92027
ENSMUSG00000074141	2.28622	3.09e-58	Il4i1	4.87777
ENSMUSG00000019944	2.27472	2.3e-35	Rhobtb1	4.83904
ENSMUSG00000024486	2.27082	2.93e-87	Hbegf	4.82598
ENSMUSG00000028583	2.26508	6.52e-81	Pdpn	4.8068
ENSMUSG00000021831	2.24805	1.72e-158	Ero1a	4.7504
ENSMUSG00000037411	2.22829	1.56e-146	Serpine1	4.6858
ENSMUSG00000021125	2.21472	1.1e-46	Arg2	4.64193
ENSMUSG00000043421	2.18877	3.64e-82	Hilpda	4.55916
ENSMUSG00000000753	2.14693	7.43e-85	Serpinf1	4.42883
ENSMUSG00000048120	2.13992	5.64e-24	Entpd1	4.40736
ENSMUSG00000074415	2.13459	1.4e-24	Mir100hg	4.39112
ENSMUSG00000113757	2.12749	2.35e-26	NA	4.36956
ENSMUSG00000045664	2.12305	1.46e-152	Cdc42ep2	4.35615
ENSMUSG00000057135	2.1127	4.62e-58	Scimp	4.325
ENSMUSG00000026271	2.10438	1.46e-65	Gpr35	4.30012
ENSMUSG00000044628	2.08795	2.4e-35	Rnf208	4.25143
ENSMUSG00000058427	2.05523	2.71e-64	Cxcl2	4.15609
ENSMUSG00000026604	2.04849	9.45e-59	Ptpn14	4.13672
ENSMUSG00000000730	2.01896	7.74e-50	Dnmt3l	4.0529
ENSMUSG00000039063	2.01693	2.76e-119	Echdc3	4.04722
ENSMUSG00000079652	2.0056	2.02e-51	Garin1a	4.01555
ENSMUSG00000121347	2.00494	1.91e-15	Gm2011	4.01372
ENSMUSG00000045502	2.00493	2.29e-150	Hcar2	4.01368
ENSMUSG00000024778	1.98956	2.16e-100	Fas	3.97115
ENSMUSG00000028480	1.98849	7.5e-42	Glipr2	3.96822
ENSMUSG00000055493	1.97991	7.52e-41	Epm2a	3.94468
ENSMUSG00000042265	1.9645	1.46e-30	Trem1	3.90277
ENSMUSG00000111792	1.95865	4.23e-24	NA	3.88698
ENSMUSG00000102224	1.94212	1.32e-45	4930447F24Rik	3.84271
ENSMUSG00000045763	1.93083	9.77e-61	Basp1	3.81274
ENSMUSG00000101969	1.91243	7.89e-19	Gm20125	3.76444
ENSMUSG00000040026	1.89621	1.84e-16	Saa3	3.72234
ENSMUSG00000060183	1.89241	2.88e-23	NA	3.71256
ENSMUSG00000055926	1.88002	2.61e-20	Gm14137	3.6808
ENSMUSG00000023473	1.87715	3.74e-19	Celsr3	3.67349
ENSMUSG00000072572	1.8599	1.13e-59	Slc39a2	3.62983
ENSMUSG00000020205	1.85533	3.59e-51	Phlda1	3.61834
ENSMUSG00000026959	1.85075	5.06e-40	Grin1	3.60687
ENSMUSG00000043953	1.84755	1.89e-90	Ccrl2	3.59888
ENSMUSG00000005045	1.84633	5.46e-17	Chd5	3.59585
ENSMUSG00000074505	1.84469	1.13e-06	Fat3	3.59175
ENSMUSG00000037887	1.83618	8.5e-49	Dusp8	3.57063
ENSMUSG00000022123	1.83104	8.5e-13	Scel	3.55794
ENSMUSG00000044701	1.82211	1.13e-23	Il27	3.53597
ENSMUSG00000028364	1.81365	6.03e-18	Tnc	3.51531
ENSMUSG00000022707	1.81339	1.22e-205	Gbe1	3.51466
ENSMUSG00000055632	1.81292	8.68e-30	Hmcn2	3.51352
ENSMUSG00000115855	1.80742	3.32e-50	Gm34643	3.50016
ENSMUSG00000050212	1.80082	1.33e-14	Eva1b	3.48417
ENSMUSG00000026825	1.77816	4.27e-31	Dnm1	3.42989
ENSMUSG00000011263	1.7725	1.01e-58	Exoc3l2	3.41646
ENSMUSG00000000982	1.75973	4.87e-54	Ccl3	3.38636
ENSMUSG00000027360	1.75207	3.06e-33	Hdc	3.36841
ENSMUSG00000020689	1.75094	1.09e-16	Itgb3	3.36577
ENSMUSG00000006235	1.74808	9.75e-19	Epor	3.35912
ENSMUSG00000053113	1.7479	2.99e-75	Socs3	3.35869
ENSMUSG00000028599	1.74673	3.36e-56	Tnfrsf1b	3.35597
ENSMUSG00000038352	1.74649	6.84e-109	Arl5c	3.35542
ENSMUSG00000046245	1.74491	4.09e-19	Pilra	3.35175
ENSMUSG00000030500	1.74211	7.45e-51	Slc17a6	3.34524
ENSMUSG00000024669	1.74127	7.82e-59	Cd5	3.3433
ENSMUSG00000048752	1.7407	1.83e-39	Prss50	3.34198
ENSMUSG00000006221	1.74038	1.91e-37	Hspb7	3.34124
ENSMUSG00000028789	1.73562	1.01e-38	Azin2	3.33023
ENSMUSG00000026822	1.73511	2.29e-37	Lcn2	3.32905
ENSMUSG00000031762	1.73056	5.65e-38	Mt2	3.31857
ENSMUSG00000051435	1.72318	3.43e-40	Fhad1	3.30163
ENSMUSG00000004267	1.71705	2.16e-174	Eno2	3.28762
ENSMUSG00000030790	1.69642	5.26e-71	Adm	3.24097
ENSMUSG00000036185	1.69388	5.35e-22	Sapcd1	3.23526
ENSMUSG00000056671	1.69224	7.42e-72	Prelid2	3.23159
ENSMUSG00000097439	1.6922	4.69e-120	Gm16754	3.23148
ENSMUSG00000032420	1.69212	2.89e-24	Nt5e	3.2313
ENSMUSG00000106874	1.69179	8.53e-29	NA	3.23058
ENSMUSG00000067577	1.68483	4.58e-23	A430093F15Rik	3.21502
ENSMUSG00000034758	1.67994	7.06e-34	Tle6	3.20414
ENSMUSG00000005803	1.67079	2.85e-84	Sqor	3.18389
ENSMUSG00000115480	1.66723	1.6e-27	NA	3.17604
ENSMUSG00000036390	1.65719	3.45e-31	Gadd45a	3.15402
ENSMUSG00000041945	1.65254	2.68e-56	Mfsd9	3.14386
ENSMUSG00000112023	1.65081	4.15e-76	Lilrb4b	3.1401
ENSMUSG00000024737	1.64123	2.47e-93	Slc15a3	3.11932
ENSMUSG00000055523	1.63494	4.53e-25	Gucy2g	3.10576
ENSMUSG00000020077	1.63439	8.79e-32	Srgn	3.10457
ENSMUSG00000075590	1.62913	1.46e-23	Nrbp2	3.09327
ENSMUSG00000016496	1.6272	1.19e-37	Cd274	3.08912
ENSMUSG00000038781	1.62513	3.88e-53	Stap2	3.08469
ENSMUSG00000030256	1.62121	3.27e-199	Bhlhe41	3.07632
ENSMUSG00000027611	1.60929	5.2e-69	Procr	3.05101
ENSMUSG00000030748	1.60418	3.51e-23	Il4ra	3.04022
ENSMUSG00000038776	1.60079	8.16e-91	Ephx1	3.03309
ENSMUSG00000000732	1.59598	1.82e-35	Icosl	3.02299
ENSMUSG00000030742	1.59095	4.37e-16	Lat	3.01248
ENSMUSG00000030187	1.58917	1.46e-59	Klra2	3.00876
ENSMUSG00000035385	1.5852	9.49e-21	Ccl2	3.0005
ENSMUSG00000001663	1.57574	1.65e-26	Gstt1	2.98089
ENSMUSG00000021025	1.57422	2.4e-48	Nfkbia	2.97775
ENSMUSG00000005413	1.56714	2.63e-214	Hmox1	2.96317
ENSMUSG00000055538	1.56047	6.1e-20	Zcchc24	2.9495
ENSMUSG00000042349	1.55904	1.19e-41	Ikbke	2.94657
ENSMUSG00000000318	1.55549	1.22e-31	Clec10a	2.93933
ENSMUSG00000079523	1.54622	3.55e-30	Tmsb10	2.92052
ENSMUSG00000030142	1.53894	8.95e-207	Clec4e	2.9058
ENSMUSG00000003378	1.53767	3.57e-29	Grik5	2.90325
ENSMUSG00000031098	1.53262	1.12e-41	Syt8	2.8931
ENSMUSG00000033581	1.52616	4.56e-52	Igf2bp2	2.88018
ENSMUSG00000027955	1.52592	1.4e-99	Gask1b	2.8797
ENSMUSG00000005125	1.52506	6.69e-111	Ndrg1	2.87798
ENSMUSG00000076441	1.52468	9.31e-62	Ass1	2.87722
ENSMUSG00000018930	1.52161	2.93e-20	Ccl4	2.87112
ENSMUSG00000046727	1.52059	1.95e-19	Cystm1	2.86908
ENSMUSG00000009292	1.51778	4.09e-12	Trpm2	2.8635
ENSMUSG00000060803	1.5169	4.59e-28	Gstp1	2.86175
ENSMUSG00000060224	1.51642	3.53e-52	Pyroxd2	2.86081
ENSMUSG00000032688	1.51618	3.36e-24	Malt1	2.86033
ENSMUSG00000117575	1.51331	1.12e-17	NA	2.85464
ENSMUSG00000079293	1.51304	4.09e-58	Clec7a	2.8541
ENSMUSG00000020053	1.50723	6.56e-139	Igf1	2.84264
ENSMUSG00000038387	1.50126	7.59e-32	Rras	2.8309
ENSMUSG00000024610	1.49585	4.66e-78	Cd74	2.82031
ENSMUSG00000028328	1.49174	4.19e-53	Tmod1	2.81228
ENSMUSG00000034949	1.48975	7.29e-17	Zfr2	2.80841
ENSMUSG00000003617	1.48457	3.24e-30	Cp	2.79834
ENSMUSG00000025743	1.47691	4.33e-34	Sdc3	2.78352
ENSMUSG00000029385	1.4764	1.34e-65	Ccng2	2.78254
ENSMUSG00000058624	1.47393	1.22e-22	Gda	2.77778
ENSMUSG00000121226	1.47328	4.06e-08	NA	2.77652
ENSMUSG00000032374	1.47127	3.57e-51	Plod2	2.77266
ENSMUSG00000116908	1.46646	0.00226	NA	2.76342
ENSMUSG00000024544	1.46582	1.87e-11	Ldlrad4	2.7622
ENSMUSG00000034765	1.4643	1.7e-55	Dusp5	2.7593
ENSMUSG00000026981	1.46241	1.47e-130	Il1rn	2.75568
ENSMUSG00000042826	1.46207	5.77e-106	Fgf11	2.75502
ENSMUSG00000003541	1.44759	5.6e-29	Ier3	2.72752
ENSMUSG00000113035	1.43246	1.3e-18	5830428M24Rik	2.69906
ENSMUSG00000023349	1.42927	6.44e-30	Clec4n	2.69311
ENSMUSG00000031586	1.42642	5.51e-20	Rbpms	2.68778
ENSMUSG00000021298	1.42346	3.54e-64	Gpr132	2.68228
ENSMUSG00000084997	1.42176	2.94e-19	Gm15471	2.67913
ENSMUSG00000020263	1.4212	5.85e-45	Appl2	2.67808
ENSMUSG00000020432	1.41501	1.47e-54	Tcn2	2.66662
ENSMUSG00000035373	1.41501	9.09e-14	Ccl7	2.66661
ENSMUSG00000037868	1.41286	1.44e-98	Egr2	2.66264
ENSMUSG00000027669	1.41257	2.15e-23	Gnb4	2.6621
ENSMUSG00000030854	1.41253	1.48e-48	Ptpn5	2.66203
ENSMUSG00000020334	1.41182	5.17e-31	Slc22a4	2.66072
ENSMUSG00000116657	1.40593	1.39e-26	NA	2.64988
ENSMUSG00000031155	1.40376	5.17e-56	Pim2	2.6459
ENSMUSG00000014837	1.40222	1.62e-145	Matcap1	2.64308
ENSMUSG00000021701	1.40055	8.57e-81	Plk2	2.64003
ENSMUSG00000026069	1.40033	1.09e-30	Il1rl1	2.63961
ENSMUSG00000032089	1.39259	2.18e-95	Il10ra	2.62549
ENSMUSG00000009739	1.38675	9.35e-19	Pou6f1	2.61489
ENSMUSG00000103527	1.38656	0.00879	NA	2.61455
ENSMUSG00000114554	1.38406	3.16e-42	NA	2.61002
ENSMUSG00000006651	1.3785	2.21e-62	Aplp1	2.59998
ENSMUSG00000034799	1.37634	1.36e-29	Unc13a	2.5961
ENSMUSG00000018672	1.37374	3.67e-10	Copz2	2.59142
ENSMUSG00000089665	1.37173	1.29e-07	Fcor	2.5878
ENSMUSG00000114253	1.36839	0.0026	NA	2.58182
ENSMUSG00000084843	1.36604	1.9e-76	NA	2.57762
ENSMUSG00000024743	1.36395	3.62e-13	Syt7	2.57389
ENSMUSG00000100349	1.3627	2.96e-12	NA	2.57167
ENSMUSG00000100213	1.35769	1.31e-07	NA	2.56274
ENSMUSG00000085953	1.35733	3.11e-13	NA	2.56211
ENSMUSG00000030589	1.35703	6.66e-36	Rasgrp4	2.56157
ENSMUSG00000047557	1.35697	1.01e-63	Lxn	2.56147
ENSMUSG00000023951	1.3519	4.37e-116	Vegfa	2.55248
ENSMUSG00000042622	1.35102	1.56e-70	Maff	2.55092
ENSMUSG00000032231	1.3493	4.06e-93	Anxa2	2.54789
ENSMUSG00000042485	1.34412	4.56e-14	Mustn1	2.53875
ENSMUSG00000026628	1.34135	1.98e-98	Atf3	2.53389
ENSMUSG00000078566	1.33762	1.03e-42	Bnip3	2.52735
ENSMUSG00000049526	1.33746	1.98e-15	Tmem202	2.52706
ENSMUSG00000021591	1.33123	9.49e-118	Glrx	2.51618
ENSMUSG00000023047	1.32845	8.68e-27	Amhr2	2.51132
ENSMUSG00000121093	1.32617	1.33e-58	NA	2.50736
ENSMUSG00000059498	1.32591	2.21e-102	Fcgr3	2.50691
ENSMUSG00000024164	1.32442	4.95e-10	C3	2.50432
ENSMUSG00000107111	1.32167	1.16e-27	NA	2.49955
ENSMUSG00000017740	1.3206	9.15e-18	Slc12a5	2.49771
ENSMUSG00000032392	1.31879	7.71e-79	Parp16	2.49457
ENSMUSG00000024395	1.31229	1.09e-133	Lims2	2.48335
ENSMUSG00000020120	1.31207	3.46e-76	Plek	2.48298
ENSMUSG00000027261	1.31085	1.25e-28	Hao1	2.48088
ENSMUSG00000058515	1.30886	1.41e-35	Or8d1b	2.47746
ENSMUSG00000029484	1.30723	1.47e-72	Anxa3	2.47466
ENSMUSG00000050022	1.3053	1.13e-94	Amz1	2.47134
ENSMUSG00000029314	1.30458	1.27e-58	Gpat3	2.47012
ENSMUSG00000118667	1.30447	4.9e-21	Ahnak2	2.46992
ENSMUSG00000103588	1.30121	2.32e-15	NA	2.46435
ENSMUSG00000055561	1.30096	9.16e-103	Spink5	2.46393
ENSMUSG00000085148	1.3006	3.36e-27	Mir22hg	2.4633
ENSMUSG00000039236	1.2989	1.34e-26	Isg20	2.4604
ENSMUSG00000009654	1.29807	7.75e-51	Oit3	2.45901
ENSMUSG00000087445	1.29727	2.55e-21	NA	2.45763
ENSMUSG00000093553	1.29561	3.88e-10	NA	2.4548
ENSMUSG00000027333	1.29542	1.54e-128	Smox	2.45449
ENSMUSG00000027713	1.29	6.34e-10	1810062G17Rik	2.44528
ENSMUSG00000070524	1.28832	1.79e-16	Fcrlb	2.44243
ENSMUSG00000104168	1.2879	1.7e-18	NA	2.44173
ENSMUSG00000060594	1.28471	1.59e-110	Layn	2.43633
ENSMUSG00000092837	1.28252	5.5e-11	Rpph1	2.43263
ENSMUSG00000058818	1.28008	1.3e-26	Pirb	2.42853
ENSMUSG00000055692	1.27977	2.24e-29	Tmem191	2.428
ENSMUSG00000025804	1.27912	2.59e-67	Ccr1	2.42692
ENSMUSG00000024402	1.27702	4.84e-15	Lta	2.42339
ENSMUSG00000040350	1.27294	2e-20	Trim7	2.41654
ENSMUSG00000038742	1.27275	3.72e-28	Angptl6	2.41621
ENSMUSG00000033306	1.26993	1.81e-10	Lpp	2.41149
ENSMUSG00000037818	1.26673	2.24e-57	Abhd18	2.40616
ENSMUSG00000089929	1.26548	1.4e-10	Bcl2a1b	2.40407
ENSMUSG00000063458	1.26529	2.17e-25	Lrmda	2.40375
ENSMUSG00000021895	1.25947	2.85e-18	Arhgef3	2.39408
ENSMUSG00000028108	1.25643	5.98e-66	Ecm1	2.38904
ENSMUSG00000099693	1.25599	4.46e-13	NA	2.38831
ENSMUSG00000019320	1.25093	5.25e-19	Noxo1	2.37994
ENSMUSG00000003865	1.25	1.85e-28	Gys1	2.37841
ENSMUSG00000029185	1.24729	1.23e-30	Fam114a1	2.37396
ENSMUSG00000099974	1.24504	2.32e-19	Bcl2a1d	2.37025
ENSMUSG00000054008	1.2435	2.54e-10	Ndst1	2.36773
ENSMUSG00000024014	1.24084	6.37e-67	Pim1	2.36336
ENSMUSG00000064215	1.23784	2.9e-35	Ifi27	2.35845
ENSMUSG00000097077	1.23755	2.75e-29	Gm16712	2.35798
ENSMUSG00000039616	1.23564	3.09e-68	Mocos	2.35486
ENSMUSG00000026721	1.23277	1.8e-13	Rabgap1l	2.35018
ENSMUSG00000028525	1.23237	1.36e-21	Pde4b	2.34953
ENSMUSG00000030789	1.23144	8.66e-10	Itgax	2.34802
ENSMUSG00000020227	1.22969	5.49e-15	Irak3	2.34516
ENSMUSG00000045211	1.22944	1.19e-108	Nudt18	2.34477
ENSMUSG00000025494	1.22637	3.52e-22	Sigirr	2.33977
ENSMUSG00000015243	1.22606	5.48e-07	Abca1	2.33927
ENSMUSG00000028927	1.22547	5.56e-46	Padi2	2.33832
ENSMUSG00000026875	1.22488	1.57e-147	Traf1	2.33736
ENSMUSG00000105954	1.22467	1.08e-05	NA	2.33701
ENSMUSG00000038264	1.22416	1.42e-16	Sema7a	2.3362
ENSMUSG00000017652	1.2229	1.14e-41	Cd40	2.33415
ENSMUSG00000003955	1.21885	1.31e-17	Fam162a	2.3276
ENSMUSG00000114980	1.2181	3.54e-08	4933432I03Rik	2.3264
ENSMUSG00000073433	1.21737	3.27e-14	Arhgdig	2.32523
ENSMUSG00000066510	1.21729	2.31e-05	Ankdd1a	2.3251
ENSMUSG00000007035	1.21711	3.59e-54	Msh5	2.32481
ENSMUSG00000027002	1.21517	2.85e-14	Nckap1	2.32169
ENSMUSG00000028071	1.2139	1.87e-21	Sh2d2a	2.31964
ENSMUSG00000019850	1.21205	6.06e-29	Tnfaip3	2.31666
ENSMUSG00000079499	1.2072	1.98e-13	6530402F18Rik	2.30888
ENSMUSG00000085761	1.2059	4.1e-09	NA	2.30682
ENSMUSG00000093577	1.20578	3.84e-13	NA	2.30661
ENSMUSG00000116097	1.20423	4.58e-07	Gm36738	2.30415
ENSMUSG00000097754	1.20205	6.25e-60	Ptgs2os2	2.30067
ENSMUSG00000014599	1.20009	8.29e-18	Csf1	2.29753
ENSMUSG00000024953	1.19924	2.2e-17	Prdx5	2.29619
ENSMUSG00000044071	1.19839	9.08e-69	Tafa2	2.29484
ENSMUSG00000024401	1.19548	3.29e-37	Tnf	2.29022
ENSMUSG00000030162	1.19394	2.08e-12	Olr1	2.28777
ENSMUSG00000022346	1.19148	1.45e-73	Myc	2.28387
ENSMUSG00000022304	1.19033	1.77e-09	Dpys	2.28206
ENSMUSG00000072844	1.1894	3.22e-14	G530011O06Rik	2.28058
ENSMUSG00000062591	1.18929	3.5e-52	Tubb4a	2.28041
ENSMUSG00000064427	1.18788	0.000277	Gm22748	2.27818
ENSMUSG00000018927	1.18624	7.84e-10	Ccl6	2.27559
ENSMUSG00000038523	1.18316	7.7e-06	1700003F12Rik	2.27074
ENSMUSG00000049625	1.18095	2.41e-39	Tifab	2.26727
ENSMUSG00000024347	1.18005	2.27e-09	Psd2	2.26585
ENSMUSG00000121053	1.17937	2.57e-09	NA	2.26479
ENSMUSG00000023232	1.17685	1e-60	Serinc2	2.26083
ENSMUSG00000120950	1.17616	3.33e-12	NA	2.25975
ENSMUSG00000057132	1.1755	1.14e-20	Rpgrip1	2.25871
ENSMUSG00000104871	1.17389	0.024	NA	2.2562
ENSMUSG00000031169	1.16366	1.42e-18	Porcn	2.24026
ENSMUSG00000086742	1.16309	1.45e-52	Gm16201	2.23937
ENSMUSG00000024399	1.16223	2.46e-18	Ltb	2.23803
ENSMUSG00000017057	1.16123	3.99e-53	Il13ra1	2.23648
ENSMUSG00000034930	1.14973	1.27e-15	Rtkn	2.21873
ENSMUSG00000017400	1.14971	1.46e-41	Stac2	2.2187
ENSMUSG00000028645	1.14694	1.95e-147	Slc2a1	2.21444
ENSMUSG00000032691	1.14663	7.26e-31	Nlrp3	2.21395
ENSMUSG00000046731	1.14489	1.07e-35	Kctd11	2.2113
ENSMUSG00000049719	1.14464	3.78e-28	Prss46	2.21091
ENSMUSG00000038260	1.14455	2.15e-24	Trpm4	2.21078
ENSMUSG00000119959	1.1442	1.05e-10	Lppos	2.21024
ENSMUSG00000031955	1.14043	8.35e-33	Bcar1	2.20447
ENSMUSG00000022505	1.13746	1.68e-52	Emp2	2.19994
ENSMUSG00000120973	1.13677	1.28e-16	NA	2.19888
ENSMUSG00000021281	1.13159	2.35e-29	Tnfaip2	2.19101
ENSMUSG00000073795	1.12904	1.04e-14	Spef1l	2.18713
ENSMUSG00000035356	1.12897	1.15e-28	Nfkbiz	2.18703
ENSMUSG00000025355	1.12633	7.56e-37	Mmp19	2.18302
ENSMUSG00000028874	1.12243	1.12e-51	Fgr	2.17714
ENSMUSG00000010830	1.1214	1.89e-10	Kdelr3	2.17558
ENSMUSG00000021785	1.11574	5.88e-74	Ngly1	2.16706
ENSMUSG00000095440	1.11506	5.43e-10	Fignl2	2.16603
ENSMUSG00000034035	1.11426	1.01e-22	Ccdc17	2.16483
ENSMUSG00000090024	1.11418	5.78e-05	NA	2.16471
ENSMUSG00000030433	1.11233	6.38e-10	Sbk2	2.16195
ENSMUSG00000037239	1.10776	9.36e-18	Spred3	2.1551
ENSMUSG00000014686	1.10728	2.34e-11	Ceacam16	2.15439
ENSMUSG00000013974	1.10446	3.83e-21	Mcemp1	2.15018
ENSMUSG00000023175	1.10437	1.16e-28	Bsg	2.15005
ENSMUSG00000057093	1.10281	2.56e-26	Zfp607b	2.14773
ENSMUSG00000085586	1.10248	4.99e-40	NA	2.14724
ENSMUSG00000033577	1.09997	3.03e-11	Myo6	2.1435
ENSMUSG00000001665	1.09989	7.08e-12	Gstt3	2.14338
ENSMUSG00000015340	1.09983	4.97e-29	Cybb	2.1433
ENSMUSG00000087366	1.09169	2.22e-12	Junos	2.13123
ENSMUSG00000031289	1.09165	8.09e-35	Il13ra2	2.13118
ENSMUSG00000025375	1.09028	1.85e-22	Aatk	2.12916
ENSMUSG00000034612	1.08637	1.22e-07	Chst11	2.12339
ENSMUSG00000025791	1.08614	7.11e-88	Pgm1	2.12306
ENSMUSG00000052485	1.0855	1.39e-15	Tmem171	2.12211
ENSMUSG00000107092	1.08501	3.38e-16	NA	2.12139
ENSMUSG00000038936	1.08341	4.69e-36	Sccpdh	2.11904
ENSMUSG00000087574	1.08298	3.71e-14	NA	2.1184
ENSMUSG00000037847	1.07937	5.82e-76	Nmrk1	2.11311
ENSMUSG00000028494	1.07839	2.67e-81	Plin2	2.11167
ENSMUSG00000041895	1.07767	8.75e-26	Wipi1	2.11062
ENSMUSG00000022876	1.07523	1.94e-79	Samsn1	2.10705
ENSMUSG00000025176	1.06746	8.5e-17	Hoga1	2.09573
ENSMUSG00000109251	1.06382	7.86e-11	E230032D23Rik	2.09046
ENSMUSG00000051790	1.06362	6.17e-16	Nlgn2	2.09017
ENSMUSG00000020868	1.06263	5.05e-32	Xylt2	2.08873
ENSMUSG00000021280	1.06246	9.25e-10	Exoc3l4	2.08849
ENSMUSG00000067889	1.06011	2.66e-06	Sptbn2	2.08509
ENSMUSG00000120697	1.05889	3.57e-17	NA	2.08333
ENSMUSG00000024397	1.05743	6.77e-09	Aif1	2.08122
ENSMUSG00000024854	1.05545	1.52e-21	Pold4	2.07837
ENSMUSG00000047250	1.05505	2.77e-68	Ptgs1	2.07779
ENSMUSG00000042207	1.05413	5.4e-12	Kdm5b	2.07646
ENSMUSG00000087659	1.05375	3.11e-47	NA	2.07591
ENSMUSG00000097960	1.04934	0.000103	A330074K22Rik	2.06959
ENSMUSG00000028073	1.04929	1.13e-08	Pear1	2.06952
ENSMUSG00000081046	1.04901	2.7e-12	Gm12846	2.06911
ENSMUSG00000038412	1.04872	9.43e-12	Higd1a	2.06869
ENSMUSG00000026479	1.04795	1.14e-08	Lamc2	2.06759
ENSMUSG00000061039	1.04761	4.43e-15	Or8b53	2.0671
ENSMUSG00000030786	1.0476	1.33e-13	Itgam	2.06709
ENSMUSG00000120250	1.04744	2.65e-07	2010004M13Rik	2.06685
ENSMUSG00000079554	1.04623	4.31e-11	Aox2	2.06512
ENSMUSG00000027737	1.0443	7.02e-11	Slc7a11	2.06237
ENSMUSG00000020435	1.0435	7.93e-09	Osbp2	2.06122
ENSMUSG00000042675	1.04235	2.9e-23	Ypel3	2.05958
ENSMUSG00000044162	1.04181	4.96e-80	Tnip3	2.05882
ENSMUSG00000093452	1.04154	1.01e-09	NA	2.05843
ENSMUSG00000029361	1.04147	1.5e-06	Nos1	2.05832
ENSMUSG00000100658	1.04108	1.09e-18	F730311O21Rik	2.05777
ENSMUSG00000031712	1.0409	7.86e-26	Il15	2.05751
ENSMUSG00000084918	1.04032	1.32e-10	Gm12708	2.05669
ENSMUSG00000079808	1.04018	4.25e-24	LOC102638047	2.05649
ENSMUSG00000108024	1.03878	3.13e-10	NA	2.05449
ENSMUSG00000022639	1.03844	6.01e-41	NA	2.054
ENSMUSG00000115230	1.03683	6.83e-24	NA	2.05171
ENSMUSG00000005950	1.03519	4.9e-10	P2rx5	2.04939
ENSMUSG00000003206	1.0348	2.18e-33	Ebi3	2.04883
ENSMUSG00000073478	1.03442	1.58e-07	D730003I15Rik	2.04828
ENSMUSG00000102813	1.03419	2.44e-08	NA	2.04797
ENSMUSG00000085347	1.0322	2.9e-08	Hk1os	2.04514
ENSMUSG00000054598	1.03174	1.3e-08	9130230L23Rik	2.04449
ENSMUSG00000091898	1.03103	6.3e-07	Tnnc1	2.04348
ENSMUSG00000022148	1.03076	1.2e-19	Fyb1	2.0431
ENSMUSG00000053007	1.03004	1.19e-17	Creb5	2.04207
ENSMUSG00000117278	1.02889	1.25e-11	NA	2.04045
ENSMUSG00000031765	1.02858	1.67e-09	Mt1	2.04002
ENSMUSG00000025130	1.02812	5.13e-172	P4hb	2.03937
ENSMUSG00000047798	1.02783	1.14e-40	Cd300lf	2.03896
ENSMUSG00000017390	1.02644	1.92e-126	Aldoc	2.03699
ENSMUSG00000109695	1.02522	1.59e-23	NA	2.03527
ENSMUSG00000002043	1.02483	3.3e-18	Trappc6a	2.03472
ENSMUSG00000085912	1.02415	2.17e-06	Trp53cor1	2.03376
ENSMUSG00000032515	1.0223	3.66e-55	Csrnp1	2.03116
ENSMUSG00000020303	1.02229	1.99e-55	Stc2	2.03115
ENSMUSG00000000530	1.02213	2.87e-34	Acvrl1	2.03091
ENSMUSG00000092274	1.01949	3.07e-48	Neat1	2.0272
ENSMUSG00000121059	1.01573	9.39e-40	NA	2.02192
ENSMUSG00000104818	1.01465	9.14e-13	NA	2.02042
ENSMUSG00000018750	1.01333	1.05e-20	Zbtb4	2.01857
ENSMUSG00000013236	1.012	3.18e-09	Ptprs	2.0167
ENSMUSG00000004891	1.00635	8.79e-11	Nes	2.00883
ENSMUSG00000086813	1.00485	2.15e-08	NA	2.00674
ENSMUSG00000074218	1.00479	2.54e-07	Cox7a1	2.00665
ENSMUSG00000030411	1.00437	4.95e-08	Nova2	2.00607
ENSMUSG00000004609	1.00322	1.14e-18	Cd33	2.00448
ENSMUSG00000108732	1.00283	1.41e-13	NA	2.00392
ENSMUSG00000013846	1.00275	4.71e-10	St3gal1	2.00382
ENSMUSG00000022051	1.00264	4.88e-82	Bnip3l	2.00367
ENSMUSG00000046223	0.996864	4.92e-21	Plaur	1.99566
ENSMUSG00000043017	0.995789	4.23e-24	Ptgir	1.99417
ENSMUSG00000028100	0.995648	3.11e-10	Nudt17	1.99398
ENSMUSG00000025738	0.994381	1.83e-12	Fbxl16	1.99223
ENSMUSG00000024968	0.993018	3.85e-56	Rcor2	1.99034
ENSMUSG00000112762	0.992714	1.89e-11	4930459C07Rik	1.98993
ENSMUSG00000018340	0.99191	1.64e-36	Anxa6	1.98882
ENSMUSG00000042851	0.989568	2.8e-21	Zc3h6	1.98559
ENSMUSG00000087135	0.988219	1.49e-12	Gm16096	1.98373
ENSMUSG00000036478	0.987256	1.66e-38	Btg1	1.98241
ENSMUSG00000028967	0.98303	3.41e-28	Errfi1	1.97661
ENSMUSG00000000078	0.982851	1.16e-106	Klf6	1.97637
ENSMUSG00000041153	0.980356	2.57e-134	Osgin2	1.97295
ENSMUSG00000042286	0.979066	7.28e-08	Stab1	1.97119
ENSMUSG00000120384	0.977761	2.21e-06	NA	1.96941
ENSMUSG00000056501	0.977186	4.32e-06	Cebpb	1.96862
ENSMUSG00000084408	0.974888	0.00992	NA	1.96549
ENSMUSG00000098557	0.973671	2.01e-22	Kctd12	1.96383
ENSMUSG00000002799	0.973167	1.32e-16	Jag2	1.96315
ENSMUSG00000034731	0.971317	4.23e-07	Dgkh	1.96063
ENSMUSG00000039934	0.971229	1.3e-23	Gsap	1.96051
ENSMUSG00000046688	0.970746	2.99e-45	Tifa	1.95985
ENSMUSG00000030344	0.970397	6.67e-09	Akap3	1.95938
ENSMUSG00000100865	0.969154	1.1e-09	Gm9320	1.95769
ENSMUSG00000045349	0.968655	7.01e-15	Sh2d5	1.95702
ENSMUSG00000040502	0.965927	6.65e-31	Marchf9	1.95332
ENSMUSG00000066800	0.965892	1.89e-10	Rnasel	1.95327
ENSMUSG00000097471	0.964282	2.03e-07	5830432E09Rik	1.95109
ENSMUSG00000052477	0.964195	3.73e-45	Sp140l2	1.95097
ENSMUSG00000027602	0.961974	4.05e-12	Map1lc3a	1.94797
ENSMUSG00000074364	0.961569	1.22e-32	Ehd2	1.94743
ENSMUSG00000026728	0.960479	3.89e-81	Vim	1.94596
ENSMUSG00000004933	0.954411	3.17e-11	Matk	1.93779
ENSMUSG00000024038	0.953619	1.67e-17	Ndufv3	1.93673
ENSMUSG00000032724	0.953371	5.34e-14	Abtb2	1.93639
ENSMUSG00000021196	0.953106	3.4e-19	Pfkp	1.93604
ENSMUSG00000044005	0.951302	5.89e-13	Gls2	1.93362
ENSMUSG00000023067	0.950293	4.41e-61	Cdkn1a	1.93227
ENSMUSG00000067071	0.949629	1.49e-21	Hes6	1.93138
ENSMUSG00000011008	0.947538	5.48e-18	Mcoln2	1.92858
ENSMUSG00000028972	0.946915	4.36e-14	Car6	1.92775
ENSMUSG00000051615	0.944536	1.98e-34	Rap2a	1.92457
ENSMUSG00000080316	0.944127	1.61e-14	Spaca6	1.92402
ENSMUSG00000044244	0.943528	2.15e-19	Il20rb	1.92323
ENSMUSG00000036002	0.942984	1.78e-62	Atosb	1.9225
ENSMUSG00000096917	0.942608	7.46e-30	2500002B13Rik	1.922
ENSMUSG00000057948	0.940416	5.11e-06	Unc13d	1.91908
ENSMUSG00000024856	0.940218	3.28e-13	Cdk2ap2	1.91882
ENSMUSG00000032565	0.937001	2.79e-14	Nudt16	1.91454
ENSMUSG00000023904	0.934141	5.7e-20	Hcfc1r1	1.91075
ENSMUSG00000073412	0.933657	6.27e-09	Lst1	1.91011
ENSMUSG00000026994	0.933383	1.15e-24	Galnt3	1.90975
ENSMUSG00000037172	0.932272	1.09e-09	Dennd11	1.90828
ENSMUSG00000020424	0.931068	5.23e-32	Castor1	1.90669
ENSMUSG00000018500	0.930774	1.54e-22	Adora2b	1.9063
ENSMUSG00000085457	0.930367	4.98e-06	1110046J04Rik	1.90576
ENSMUSG00000115138	0.930214	3.93e-06	NA	1.90556
ENSMUSG00000040327	0.929272	2.35e-12	Cul9	1.90431
ENSMUSG00000023191	0.928308	1.08e-56	P3h3	1.90304
ENSMUSG00000023048	0.927807	1.59e-24	Prr13	1.90238
ENSMUSG00000002233	0.926482	1.17e-22	Rhoc	1.90064
ENSMUSG00000079190	0.925187	1.05e-18	LOC100041057	1.89893
ENSMUSG00000023367	0.924103	1.19e-11	Tmem176a	1.8975
ENSMUSG00000093622	0.922728	6.95e-09	NA	1.8957
ENSMUSG00000038059	0.922449	1.46e-24	Smim3	1.89533
ENSMUSG00000036091	0.922217	1.54e-11	Hyal3	1.89503
ENSMUSG00000024789	0.921509	1.28e-14	Jak2	1.8941
ENSMUSG00000022893	0.920931	1.84e-07	Adamts1	1.89334
ENSMUSG00000025875	0.919184	5.91e-14	Tspan17	1.89105
ENSMUSG00000032401	0.918775	3.14e-10	Lctl	1.89051
ENSMUSG00000020108	0.917471	8.28e-59	Ddit4	1.8888
ENSMUSG00000001288	0.917129	6.99e-79	Rarg	1.88835
ENSMUSG00000063760	0.916669	2.54e-60	Rnf217	1.88775
ENSMUSG00000026938	0.91514	2.82e-23	Fcna	1.88575
ENSMUSG00000050914	0.914693	2.9e-10	Ankrd37	1.88517
ENSMUSG00000022861	0.91468	0.000407	Dgkg	1.88515
ENSMUSG00000030144	0.911985	1e-12	Clec4d	1.88163
ENSMUSG00000043432	0.910959	1.81e-14	Leng9	1.8803
ENSMUSG00000017002	0.909154	1.56e-08	Slpi	1.87794
ENSMUSG00000063354	0.909009	1.64e-12	Slc39a4	1.87776
ENSMUSG00000030103	0.908277	1.37e-44	Bhlhe40	1.8768
ENSMUSG00000054510	0.907843	4.61e-45	4930440I19Rik	1.87624
ENSMUSG00000104068	0.907007	5.24e-05	NA	1.87515
ENSMUSG00000039208	0.906645	3.37e-22	Metrnl	1.87468
ENSMUSG00000051890	0.906388	1.22e-22	Klhdc1	1.87435
ENSMUSG00000036273	0.905996	4.96e-05	Lrrk2	1.87384
ENSMUSG00000058755	0.904198	4.09e-30	Osm	1.8715
ENSMUSG00000040714	0.90353	9.61e-25	Klc3	1.87064
ENSMUSG00000031987	0.903337	1.79e-35	Egln1	1.87039
ENSMUSG00000002332	0.903301	3.63e-38	Dhrs1	1.87034
ENSMUSG00000112843	0.90321	1.05e-10	NA	1.87022
ENSMUSG00000024186	0.90287	5.92e-21	Rgs11	1.86978
ENSMUSG00000022747	0.901731	1.79e-33	St3gal6	1.86831
ENSMUSG00000022236	0.899322	2.67e-06	Ropn1l	1.86519
ENSMUSG00000002504	0.899198	1.68e-16	Nherf2	1.86503
ENSMUSG00000011179	0.898712	1.66e-38	Odc1	1.8644
ENSMUSG00000026475	0.898477	1.14e-45	Rgs16	1.8641
ENSMUSG00000106858	0.896275	0.0498	NA	1.86125
ENSMUSG00000038375	0.894667	6.29e-24	Trp53inp2	1.85918
ENSMUSG00000039461	0.892946	1.18e-32	Tcta	1.85696
ENSMUSG00000042659	0.892164	6.52e-31	Arrdc4	1.85596
ENSMUSG00000120770	0.891952	2.58e-05	NA	1.85568
ENSMUSG00000027670	0.890554	6.39e-22	Ocstamp	1.85389
ENSMUSG00000018102	0.89043	2.2e-07	H2bc4	1.85373
ENSMUSG00000074604	0.890293	4.54e-11	Mgst2	1.85355
ENSMUSG00000024055	0.888806	1.29e-47	Cyp4f13	1.85164
ENSMUSG00000035713	0.887721	3.05e-15	Usp35	1.85025
ENSMUSG00000043008	0.88771	3.99e-25	Klhl6	1.85024
ENSMUSG00000070737	0.887343	6.03e-14	Tmem35b	1.84977
ENSMUSG00000001156	0.887055	2.12e-21	Mxd1	1.8494
ENSMUSG00000015968	0.885233	7.64e-09	Cacna1d	1.84706
ENSMUSG00000029166	0.884779	1.22e-10	Mapre3	1.84648
ENSMUSG00000021322	0.88445	6.51e-07	Aoah	1.84606
ENSMUSG00000062300	0.881295	2.2e-33	Nectin2	1.84203
ENSMUSG00000092341	0.880391	1.82e-18	Malat1	1.84087
ENSMUSG00000053062	0.87984	3.72e-09	Jam2	1.84017
ENSMUSG00000018012	0.87926	7.2e-06	Rac3	1.83943
ENSMUSG00000024193	0.877806	2.67e-25	Phf1	1.83758
ENSMUSG00000041695	0.877095	3.36e-15	Kcnj2	1.83667
ENSMUSG00000036944	0.874519	3.43e-11	Tmem71	1.8334
ENSMUSG00000030530	0.873211	1.6e-13	Furin	1.83173
ENSMUSG00000050549	0.872607	2.15e-06	Fam241a	1.83097
ENSMUSG00000029994	0.868751	2.92e-168	Anxa4	1.82608
ENSMUSG00000001247	0.868343	9.69e-09	Lsr	1.82556
ENSMUSG00000015837	0.868033	3.6e-174	Sqstm1	1.82517
ENSMUSG00000046876	0.866958	6.97e-11	Atxn1	1.82381
ENSMUSG00000038195	0.864869	7.29e-06	Rilp	1.82117
ENSMUSG00000035637	0.864634	6.58e-24	Grhpr	1.82088
ENSMUSG00000038074	0.862035	1.24e-16	Fkbp14	1.8176
ENSMUSG00000039770	0.861517	1.95e-24	Ypel5	1.81695
ENSMUSG00000078485	0.860691	5.99e-15	Plekhn1	1.81591
ENSMUSG00000035413	0.859732	4.03e-15	Tmem98	1.8147
ENSMUSG00000034416	0.859248	5.76e-11	Pkd1l2	1.81409
ENSMUSG00000025283	0.858454	2.58e-14	Sat1	1.81309
ENSMUSG00000029304	0.85809	1.88e-23	Spp1	1.81264
ENSMUSG00000032000	0.858049	1.07e-37	Birc3	1.81259
ENSMUSG00000106239	0.85696	1.7e-18	NA	1.81122
ENSMUSG00000091337	0.856421	6.77e-09	Eid1	1.81054
ENSMUSG00000096960	0.85557	1.22e-16	A230028O05Rik	1.80947
ENSMUSG00000027221	0.85507	3.63e-14	Chst1	1.80885
ENSMUSG00000042293	0.854149	9.72e-07	Gm5617	1.80769
ENSMUSG00000000682	0.85367	1.87e-11	Cd52	1.80709
ENSMUSG00000035578	0.852202	2.17e-45	Iqcg	1.80525
ENSMUSG00000050088	0.850968	4.52e-36	1600012H06Rik	1.80371
ENSMUSG00000038612	0.850857	7.17e-49	Mcl1	1.80357
ENSMUSG00000035004	0.848983	3.17e-18	Igsf6	1.80123
ENSMUSG00000010051	0.847728	1.73e-36	Hyal1	1.79966
ENSMUSG00000040146	0.847425	1.27e-33	Rgl3	1.79929
ENSMUSG00000048498	0.845467	4.02e-07	Cd300e	1.79685
ENSMUSG00000045007	0.84469	1.91e-09	Tubg2	1.79588
ENSMUSG00000104554	0.841219	1.15e-05	Gm4610	1.79156
ENSMUSG00000057667	0.837473	5.45e-13	Bloc1s3	1.78692
ENSMUSG00000079414	0.837214	3.02e-55	Gm11110	1.7866
ENSMUSG00000021123	0.836383	3.66e-07	Rdh12	1.78557
ENSMUSG00000026107	0.835817	9.29e-46	Nabp1	1.78487
ENSMUSG00000039232	0.834869	1.69e-26	Stx11	1.7837
ENSMUSG00000085894	0.834262	1.16e-09	NA	1.78295
ENSMUSG00000023809	0.833299	0.000145	Rps6ka2	1.78175
ENSMUSG00000050335	0.830935	6.18e-15	Lgals3	1.77884
ENSMUSG00000109669	0.828767	1.69e-17	NA	1.77617
ENSMUSG00000023045	0.827039	2.24e-27	Soat2	1.77404
ENSMUSG00000062070	0.826389	4.79e-92	Pgk1	1.77324
ENSMUSG00000024049	0.825927	4.4e-06	Myom1	1.77267
ENSMUSG00000037613	0.825076	1.22e-05	Tnfrsf23	1.77163
ENSMUSG00000066152	0.824512	7.87e-33	Slc31a2	1.77094
ENSMUSG00000040128	0.824124	9.92e-12	Pnrc1	1.77046
ENSMUSG00000060791	0.824063	6.57e-06	Gmfg	1.77038
ENSMUSG00000029627	0.82286	3.74e-22	Zkscan14	1.76891
ENSMUSG00000110697	0.821794	1.26e-14	NA	1.7676
ENSMUSG00000058881	0.821547	9.48e-06	Zfp516	1.7673
ENSMUSG00000037110	0.821322	3.54e-05	Ralgapa2	1.76702
ENSMUSG00000036718	0.820507	1.38e-17	Micall2	1.76603
ENSMUSG00000039474	0.82047	2.56e-10	Wfs1	1.76598
ENSMUSG00000062785	0.820142	9.28e-18	Kcnc3	1.76558
ENSMUSG00000002032	0.819541	1.12e-06	Tmem25	1.76484
ENSMUSG00000019726	0.81918	0.00175	Lyst	1.7644
ENSMUSG00000063275	0.819088	5.75e-07	Hacd1	1.76429
ENSMUSG00000031493	0.818735	1.44e-08	Ggn	1.76386
ENSMUSG00000072620	0.81809	4.68e-31	Slfn2	1.76307
ENSMUSG00000002997	0.817842	2.28e-37	Prkar2b	1.76277
ENSMUSG00000022303	0.817597	1.26e-33	Dcstamp	1.76247
ENSMUSG00000107352	0.817104	4.24e-09	NA	1.76187
ENSMUSG00000048200	0.816795	1.61e-05	Cracr2b	1.76149
ENSMUSG00000038205	0.81401	1.81e-12	Prkab2	1.75809
ENSMUSG00000050821	0.811948	1.62e-14	Fam131a	1.75558
ENSMUSG00000091952	0.811743	6.55e-09	NA	1.75533
ENSMUSG00000038188	0.811066	8.37e-13	Scarf1	1.75451
ENSMUSG00000029419	0.811012	1.29e-11	Ajm1	1.75444
ENSMUSG00000022665	0.806855	7.49e-06	Ccdc80	1.74939
ENSMUSG00000038967	0.806667	8.32e-06	Pdk2	1.74917
ENSMUSG00000048285	0.80599	9.86e-07	Frmd6	1.74834
ENSMUSG00000018171	0.805768	4.79e-09	Vmp1	1.74808
ENSMUSG00000115783	0.804277	0.00312	Bc1	1.74627
ENSMUSG00000059108	0.804241	5.37e-11	Ifitm6	1.74623
ENSMUSG00000055447	0.803055	2.08e-13	Cd47	1.74479
ENSMUSG00000020230	0.802422	4.19e-50	Prmt2	1.74403
ENSMUSG00000026773	0.801943	1.37e-08	Pfkfb3	1.74345
ENSMUSG00000003746	0.801929	6.22e-51	Man1a	1.74343
ENSMUSG00000063172	0.800785	6.31e-09	Ift25	1.74205
ENSMUSG00000027646	0.800578	9.51e-20	Src	1.7418
ENSMUSG00000070691	0.79973	8.59e-20	Runx3	1.74077
ENSMUSG00000046733	0.799721	7.83e-20	Gprc5a	1.74076
ENSMUSG00000056749	0.798333	3.5e-83	Nfil3	1.73909
ENSMUSG00000045065	0.798094	1.24e-08	NA	1.7388
ENSMUSG00000102715	0.797872	2.95e-17	NA	1.73853
ENSMUSG00000041075	0.797448	5.82e-10	Fzd7	1.73802
ENSMUSG00000054364	0.797377	6.04e-42	Rhob	1.73794
ENSMUSG00000025025	0.796658	7.92e-53	Mxi1	1.73707
ENSMUSG00000053192	0.795771	4.74e-43	Mllt11	1.73601
ENSMUSG00000021880	0.795178	4.86e-07	Rnase6	1.73529
ENSMUSG00000115276	0.795009	6.83e-09	NA	1.73509
ENSMUSG00000026832	0.794459	6.64e-09	Cytip	1.73443
ENSMUSG00000006019	0.794418	2.56e-50	Dhx34	1.73438
ENSMUSG00000028064	0.790257	3.3e-24	Sema4a	1.72938
ENSMUSG00000018909	0.790224	7.02e-05	Arrb1	1.72934
ENSMUSG00000041633	0.789443	0.000461	Kctd12b	1.72841
ENSMUSG00000058317	0.789439	1.9e-23	Ube2e2	1.7284
ENSMUSG00000027997	0.789261	5.72e-17	Casp6	1.72819
ENSMUSG00000034586	0.789159	1.73e-07	Hid1	1.72807
ENSMUSG00000027470	0.788477	2.51e-09	Mylk2	1.72725
ENSMUSG00000025701	0.788403	1.87e-32	Alox5	1.72716
ENSMUSG00000004113	0.787932	0.000326	Cacna1b	1.7266
ENSMUSG00000034160	0.787392	1.79e-16	Ogt	1.72595
ENSMUSG00000097885	0.787359	1.54e-09	NA	1.72591
ENSMUSG00000055994	0.786964	4.29e-08	Nod2	1.72544
ENSMUSG00000032308	0.786862	1.43e-31	Ulk3	1.72532
ENSMUSG00000028977	0.786765	3.1e-07	Casz1	1.7252
ENSMUSG00000031709	0.786114	8.85e-07	Tbc1d9	1.72442
ENSMUSG00000015568	0.785402	1.01e-27	Lpl	1.72357
ENSMUSG00000079334	0.785124	8.65e-23	Naa80	1.72324
ENSMUSG00000020604	0.785006	6.71e-07	Arsg	1.7231
ENSMUSG00000048621	0.783033	7.01e-11	Gm6377	1.72074
ENSMUSG00000028672	0.781772	7.51e-13	Hmgcl	1.71924
ENSMUSG00000034488	0.780601	2.14e-13	Edil3	1.71785
ENSMUSG00000057103	0.780043	3.3e-05	Nat8f1	1.71718
ENSMUSG00000003863	0.77981	1.13e-19	Ppfia3	1.71691
ENSMUSG00000030203	0.77795	7.02e-07	Dusp16	1.71469
ENSMUSG00000041836	0.777449	4.08e-13	Ptpre	1.7141
ENSMUSG00000028300	0.776544	5.54e-41	C9orf72	1.71302
ENSMUSG00000024063	0.775727	5.49e-06	Lbh	1.71205
ENSMUSG00000028331	0.774893	5.02e-11	Trmo	1.71106
ENSMUSG00000030584	0.773966	1.23e-14	Dpf1	1.70996
ENSMUSG00000008167	0.771977	6.13e-14	Fbxw9	1.70761
ENSMUSG00000019820	0.771373	0.00257	Utrn	1.70689
ENSMUSG00000024190	0.77056	8.96e-06	Dusp1	1.70593
ENSMUSG00000041135	0.769895	9.88e-76	Ripk2	1.70515
ENSMUSG00000043336	0.76985	8.31e-06	Filip1l	1.70509
ENSMUSG00000035969	0.767795	5.91e-09	Rusc2	1.70267
ENSMUSG00000020696	0.767036	1.67e-28	Rffl	1.70177
ENSMUSG00000018920	0.767032	3.82e-25	Cxcl16	1.70176
ENSMUSG00000032652	0.766355	5.27e-19	Crebl2	1.70097
ENSMUSG00000001025	0.766243	5.79e-06	S100a6	1.70083
ENSMUSG00000020766	0.766101	1.18e-13	Galk1	1.70067
ENSMUSG00000040747	0.76568	4.85e-33	Cd53	1.70017
ENSMUSG00000063889	0.764762	2.44e-16	Crem	1.69909
ENSMUSG00000024277	0.764595	6.08e-19	Mapre2	1.69889
ENSMUSG00000021262	0.76444	4.96e-22	Evl	1.69871
ENSMUSG00000020844	0.76347	1.82e-12	Nxn	1.69757
ENSMUSG00000019122	0.762611	3.17e-09	Ccl9	1.69656
ENSMUSG00000023952	0.760916	3.17e-20	Gtpbp2	1.69457
ENSMUSG00000026471	0.76058	1.31e-07	Mr1	1.69417
ENSMUSG00000056367	0.760467	3.87e-12	Actr3b	1.69404
ENSMUSG00000029452	0.759953	9.85e-11	Tmem116	1.69344
ENSMUSG00000090213	0.759481	2.21e-28	Peds1	1.69288
ENSMUSG00000023034	0.759362	2.97e-19	Nr4a1	1.69274
ENSMUSG00000040511	0.7586	6.37e-67	Pvr	1.69185
ENSMUSG00000062901	0.758248	2.47e-07	Klhl24	1.69144
ENSMUSG00000031803	0.756177	4.02e-18	B3gnt3	1.68901
ENSMUSG00000068250	0.75457	7.13e-13	Amn1	1.68713
ENSMUSG00000074466	0.75398	1.75e-06	Gm15417	1.68644
ENSMUSG00000020034	0.753953	8.53e-26	Tcp11l2	1.68641
ENSMUSG00000018648	0.753594	8.61e-10	Dusp14	1.68599
ENSMUSG00000056529	0.753094	9.86e-09	Ptafr	1.6854
ENSMUSG00000071713	0.752598	9.02e-08	Csf2rb	1.68482
ENSMUSG00000017009	0.75146	7.67e-21	Sdc4	1.6835
ENSMUSG00000008206	0.751208	7.65e-15	Cers4	1.6832
ENSMUSG00000073985	0.75067	9.52e-06	NA	1.68257
ENSMUSG00000034391	0.750112	2.2e-17	Fbxo15	1.68192
ENSMUSG00000086158	0.74957	8.27e-06	Pierce2	1.68129
ENSMUSG00000042770	0.749396	1.9e-06	Hebp1	1.68109
ENSMUSG00000025959	0.74696	3.97e-32	Klf7	1.67825
ENSMUSG00000068566	0.744562	5.97e-44	Myadm	1.67547
ENSMUSG00000045362	0.744521	6.13e-32	Tnfrsf26	1.67542
ENSMUSG00000121398	0.743808	8.56e-09	Slfn10-ps	1.67459
ENSMUSG00000032373	0.743769	2.17e-13	Car12	1.67454
ENSMUSG00000054708	0.743064	1.98e-18	Ankrd24	1.67373
ENSMUSG00000018819	0.740984	8.09e-33	Lsp1	1.67132
ENSMUSG00000117359	0.740664	6.72e-12	NA	1.67094
ENSMUSG00000101191	0.739903	4.2e-06	NA	1.67006
ENSMUSG00000105871	0.739802	0.00601	NA	1.66995
ENSMUSG00000034641	0.739707	1.4e-10	Cd300ld	1.66984
ENSMUSG00000033966	0.739242	1.35e-06	Cdkl4	1.6693
ENSMUSG00000023266	0.738558	8.72e-12	Frs3	1.66851
ENSMUSG00000037012	0.737922	2.97e-07	Hk1	1.66777
ENSMUSG00000037992	0.737818	4.84e-28	Rara	1.66765
ENSMUSG00000109036	0.737763	1.69e-05	NA	1.66759
ENSMUSG00000057137	0.737658	1.78e-06	Tmem140	1.66747
ENSMUSG00000003380	0.737254	1.87e-05	Rabac1	1.667
ENSMUSG00000055541	0.73625	2.62e-28	Lair1	1.66584
ENSMUSG00000035107	0.735929	5.24e-12	Dcbld2	1.66547
ENSMUSG00000060550	0.735393	3.43e-06	H2-Q7	1.66485
ENSMUSG00000080845	0.735298	4.16e-09	NA	1.66474
ENSMUSG00000044937	0.733907	5.26e-09	Ttc41	1.66314
ENSMUSG00000028199	0.73343	3.06e-42	Cryz	1.66259
ENSMUSG00000032322	0.733015	6.15e-80	Pstpip1	1.66211
ENSMUSG00000087424	0.73287	2.2e-05	5730405O15Rik	1.66194
ENSMUSG00000041754	0.732792	7.42e-05	Trem3	1.66185
ENSMUSG00000022180	0.732204	1.49e-15	Slc7a8	1.66117
ENSMUSG00000026068	0.731865	1.92e-08	Il18rap	1.66078
ENSMUSG00000097111	0.731627	1.48e-19	NA	1.66051
ENSMUSG00000022946	0.731065	0.000457	Dop1b	1.65986
ENSMUSG00000034591	0.730779	1.75e-27	Slc41a2	1.65953
ENSMUSG00000121184	0.729483	0.00128	NA	1.65804
ENSMUSG00000097006	0.729129	1.25e-06	9530082P21Rik	1.65764
ENSMUSG00000040370	0.727559	1.07e-11	Etfrf1	1.65583
ENSMUSG00000028137	0.72711	2.86e-11	Celf3	1.65532
ENSMUSG00000054423	0.72677	1.21e-24	Cadps	1.65493
ENSMUSG00000087165	0.726202	0.00148	2010001A14Rik	1.65428
ENSMUSG00000096100	0.726196	5.42e-06	NA	1.65427
ENSMUSG00000020256	0.725843	0.000906	Aldh1l2	1.65387
ENSMUSG00000053746	0.724718	1.79e-11	Ptrh1	1.65258
ENSMUSG00000020101	0.724632	2.71e-31	Vsir	1.65248
ENSMUSG00000067787	0.72417	2.07e-36	Blcap	1.65195
ENSMUSG00000024871	0.723953	0.00317	Doc2g	1.6517
ENSMUSG00000097320	0.723411	0.0048	NA	1.65108
ENSMUSG00000068742	0.722991	2.19e-12	Cry2	1.6506
ENSMUSG00000093587	0.721383	0.000587	NA	1.64876
ENSMUSG00000026031	0.719889	3.01e-07	Cflar	1.64706
ENSMUSG00000037509	0.719769	8.95e-08	Arhgef4	1.64692
ENSMUSG00000030657	0.718986	0.00111	Xylt1	1.64602
ENSMUSG00000020402	0.716782	4.98e-20	Vdac1	1.64351
ENSMUSG00000044734	0.716768	2.02e-05	Serpinb1a	1.6435
ENSMUSG00000027938	0.716157	1.27e-05	Creb3l4	1.6428
ENSMUSG00000121084	0.71602	3.09e-09	NA	1.64264
ENSMUSG00000036766	0.715689	3.16e-14	Dner	1.64227
ENSMUSG00000032846	0.715503	6.08e-08	Zswim6	1.64206
ENSMUSG00000005686	0.715488	3.4e-06	Ampd3	1.64204
ENSMUSG00000053338	0.715244	5.67e-06	Tarm1	1.64176
ENSMUSG00000063531	0.714858	0.001	Sema3e	1.64132
ENSMUSG00000045031	0.714507	3.82e-05	Cetn4	1.64092
ENSMUSG00000005447	0.714465	7.84e-10	Pafah1b3	1.64087
ENSMUSG00000043079	0.713958	5.35e-08	Synpo	1.6403
ENSMUSG00000029254	0.71283	8.22e-50	Stap1	1.63902
ENSMUSG00000059316	0.711684	1.3e-54	Slc27a4	1.63771
ENSMUSG00000015396	0.710529	5.3e-41	Cd83	1.6364
ENSMUSG00000032114	0.710056	2.61e-21	Slc37a4	1.63587
ENSMUSG00000045316	0.709989	1.31e-07	Fahd1	1.63579
ENSMUSG00000037966	0.70954	2.45e-11	Ninj1	1.63528
ENSMUSG00000112105	0.70891	2.81e-05	NA	1.63457
ENSMUSG00000003882	0.708765	3.59e-08	Il7r	1.6344
ENSMUSG00000039005	0.708714	4.88e-07	Tlr4	1.63435
ENSMUSG00000001542	0.707799	4.27e-10	Ell2	1.63331
ENSMUSG00000070934	0.706612	9.75e-33	Rraga	1.63197
ENSMUSG00000015619	0.706218	4.65e-11	Gata3	1.63152
ENSMUSG00000029207	0.70609	4.05e-07	Apbb2	1.63138
ENSMUSG00000021876	0.704744	3.58e-23	Rnase4	1.62986
ENSMUSG00000074272	0.704658	0.000167	Ceacam1	1.62976
ENSMUSG00000079602	0.702581	9.43e-05	Gata3un	1.62741
ENSMUSG00000103041	0.701558	1.63e-08	NA	1.62626
ENSMUSG00000064307	0.701287	7.61e-07	Lrrc51	1.62595
ENSMUSG00000109243	0.701211	0.0313	NA	1.62587
ENSMUSG00000001891	0.700392	1.91e-22	Ugp2	1.62495
ENSMUSG00000060477	0.70015	6.23e-28	Irak2	1.62467
ENSMUSG00000018378	0.699049	1.21e-35	2210416O15Rik	1.62343
ENSMUSG00000055850	0.698566	2.81e-15	Rnf181	1.62289
ENSMUSG00000004661	0.698304	8.28e-10	Arid3b	1.6226
ENSMUSG00000052727	0.697439	0.00264	Map1b	1.62162
ENSMUSG00000063714	0.696591	0.000871	Sp3os	1.62067
ENSMUSG00000025207	0.6964	2.74e-05	Sema4g	1.62046
ENSMUSG00000106194	0.696326	0.000261	NA	1.62037
ENSMUSG00000116678	0.696146	4.46e-08	NA	1.62017
ENSMUSG00000001666	0.695444	8.67e-06	Ddt	1.61938
ENSMUSG00000120093	0.693494	1.51e-05	NA	1.6172
ENSMUSG00000018809	0.69348	2.02e-13	Smyd4	1.61718
ENSMUSG00000022564	0.693451	1.66e-27	Grina	1.61715
ENSMUSG00000034853	0.693121	5.08e-07	Acot11	1.61678
ENSMUSG00000090266	0.692819	6.14e-08	Mettl23	1.61644
ENSMUSG00000033467	0.692604	1.1e-05	Crlf2	1.6162
ENSMUSG00000030717	0.692497	2.04e-11	Nupr1	1.61608
ENSMUSG00000097328	0.692178	3.99e-06	Tnfsf12	1.61572
ENSMUSG00000024220	0.691857	3.39e-13	Zfp523	1.61536
ENSMUSG00000050373	0.691803	1.1e-12	Snx21	1.6153
ENSMUSG00000066026	0.691477	1.41e-28	Dhrs3	1.61494
ENSMUSG00000032860	0.690284	1.44e-13	P2ry2	1.6136
ENSMUSG00000041731	0.689234	1.03e-05	Pgm5	1.61243
ENSMUSG00000037822	0.689089	2.88e-06	Smim14	1.61226
ENSMUSG00000036181	0.689082	1.4e-06	H1f2	1.61226
ENSMUSG00000073274	0.688794	2.41e-08	NA	1.61194
ENSMUSG00000057666	0.688435	2.07e-36	Gapdh	1.61153
ENSMUSG00000054855	0.687781	7.87e-17	Rnd1	1.6108
ENSMUSG00000002847	0.685271	2.71e-15	Pla1a	1.608
ENSMUSG00000023055	0.684785	1.56e-11	Calcoco1	1.60746
ENSMUSG00000024143	0.684397	7.99e-20	Rhoq	1.60703
ENSMUSG00000041642	0.684301	0.00358	Kif21b	1.60692
ENSMUSG00000110834	0.683899	0.0202	NA	1.60648
ENSMUSG00000048997	0.683032	4.7e-19	Atxn7l2	1.60551
ENSMUSG00000044024	0.682619	3.85e-06	Rell2	1.60505
ENSMUSG00000109366	0.681808	0.000231	NA	1.60415
ENSMUSG00000022679	0.681514	2.54e-18	Mpv17l	1.60382
ENSMUSG00000030474	0.680836	8.62e-10	Siglece	1.60307
ENSMUSG00000006050	0.680531	1.4e-12	Sra1	1.60273
ENSMUSG00000083500	0.680528	5.16e-07	NA	1.60273
ENSMUSG00000024201	0.680388	4.87e-07	Kdm4b	1.60257
ENSMUSG00000020423	0.678935	9.93e-26	Btg2	1.60096
ENSMUSG00000030922	0.678527	3.91e-09	Lyrm1	1.6005
ENSMUSG00000039873	0.677217	5.08e-06	Neurl2	1.59905
ENSMUSG00000028671	0.676395	1.25e-11	Gale	1.59814
ENSMUSG00000044197	0.676329	4.93e-25	Gpr146	1.59807
ENSMUSG00000039163	0.67556	8.27e-06	Cmc1	1.59722
ENSMUSG00000036278	0.675247	9.6e-10	Macrod1	1.59687
ENSMUSG00000042677	0.674773	2.27e-26	Zc3h12a	1.59635
ENSMUSG00000029470	0.67469	9.82e-20	P2rx4	1.59625
ENSMUSG00000053846	0.67417	4.17e-05	Lipg	1.59568
ENSMUSG00000034308	0.674118	2.59e-14	Sdr42e1	1.59562
ENSMUSG00000120233	0.673605	0.000339	NA	1.59505
ENSMUSG00000052435	0.671116	8.84e-10	Cebpe	1.5923
ENSMUSG00000037260	0.670696	2.58e-35	Hgsnat	1.59184
ENSMUSG00000105677	0.67035	9.78e-11	NA	1.59146
ENSMUSG00000019461	0.670178	1.03e-14	Plscr3	1.59127
ENSMUSG00000063146	0.670112	1.55e-08	Clip2	1.5912
ENSMUSG00000033538	0.669444	1.62e-25	Casp4	1.59046
ENSMUSG00000001751	0.668375	2.36e-20	Naglu	1.58928
ENSMUSG00000038518	0.66809	5.31e-08	Jarid2	1.58897
ENSMUSG00000034744	0.668023	2.35e-09	Nagk	1.58889
ENSMUSG00000019960	0.667618	3e-35	Dusp6	1.58845
ENSMUSG00000024556	0.667033	4.65e-46	Me2	1.5878
ENSMUSG00000033088	0.665993	9.29e-09	Triobp	1.58666
ENSMUSG00000032591	0.665514	7.23e-07	Mst1	1.58613
ENSMUSG00000003382	0.665294	1.7e-08	Etv3	1.58589
ENSMUSG00000097061	0.665224	4.97e-14	9330151L19Rik	1.58581
ENSMUSG00000028362	0.664577	2.14e-11	Tnfsf8	1.5851
ENSMUSG00000054277	0.664333	2.09e-20	Arfgap3	1.58484
ENSMUSG00000006850	0.66423	2.79e-23	Tmco6	1.58472
ENSMUSG00000056130	0.663384	4.65e-18	Ticam2	1.58379
ENSMUSG00000039158	0.663007	0.000141	Akna	1.58338
ENSMUSG00000027994	0.66274	2.16e-16	Mcub	1.58309
ENSMUSG00000090031	0.661836	6.93e-06	NA	1.58209
ENSMUSG00000029098	0.661616	1.47e-06	Acox3	1.58185
ENSMUSG00000090952	0.660992	0.000349	NA	1.58117
ENSMUSG00000032579	0.660948	8.81e-07	Hemk1	1.58112
ENSMUSG00000025140	0.660888	1.24e-25	Pycr1	1.58106
ENSMUSG00000024725	0.660842	9.56e-09	Ostf1	1.58101
ENSMUSG00000014554	0.660188	2.25e-11	Dguok	1.58029
ENSMUSG00000025854	0.659796	9.8e-22	Fam20c	1.57986
ENSMUSG00000029860	0.659547	2.07e-45	Zyx	1.57959
ENSMUSG00000048406	0.658812	0.00136	NA	1.57878
ENSMUSG00000097891	0.658741	0.00193	Gm3650	1.5787
ENSMUSG00000027340	0.658501	0.000247	Slc23a2	1.57844
ENSMUSG00000001930	0.658302	0.00119	Vwf	1.57822
ENSMUSG00000052248	0.657798	4.55e-06	Zeb2os	1.57767
ENSMUSG00000047945	0.657773	3.08e-07	Marcksl1	1.57764
ENSMUSG00000029596	0.656905	0.000395	Sdsl	1.5767
ENSMUSG00000070002	0.65662	1.61e-08	Ell	1.57639
ENSMUSG00000021822	0.656146	1.62e-28	Plau	1.57587
ENSMUSG00000064109	0.655917	0.000699	Hcst	1.57562
ENSMUSG00000026207	0.655622	3.82e-22	Speg	1.57529
ENSMUSG00000025877	0.655353	1.1e-21	Hk3	1.575
ENSMUSG00000011832	0.655348	1.36e-06	Evi5l	1.575
ENSMUSG00000038022	0.653896	0.00142	Mindy4	1.57341
ENSMUSG00000021508	0.653637	4.49e-22	Cxcl14	1.57313
ENSMUSG00000081093	0.653157	0.000757	NA	1.57261
ENSMUSG00000068697	0.652568	3.32e-08	Myoz1	1.57196
ENSMUSG00000038668	0.652445	5.99e-12	Lpar1	1.57183
ENSMUSG00000020474	0.652336	7.26e-11	Polm	1.57171
ENSMUSG00000029925	0.652271	3.33e-05	Tbxas1	1.57164
ENSMUSG00000056735	0.652036	1.37e-07	A930024E05Rik	1.57138
ENSMUSG00000014601	0.651793	1.79e-55	Strip1	1.57112
ENSMUSG00000040552	0.651561	2.41e-16	C3ar1	1.57087
ENSMUSG00000053559	0.650617	6.02e-07	Smagp	1.56984
ENSMUSG00000029648	0.650453	5.45e-06	Flt1	1.56966
ENSMUSG00000110206	0.64987	0.000236	Flt3l	1.56903
ENSMUSG00000034574	0.649632	0.000151	Daam1	1.56877
ENSMUSG00000000594	0.649184	2.57e-49	Gm2a	1.56828
ENSMUSG00000004151	0.648875	1.2e-16	Etv1	1.56795
ENSMUSG00000052125	0.648133	0.000246	F730043M19Rik	1.56714
ENSMUSG00000031137	0.64795	8.81e-17	Fgf13	1.56694
ENSMUSG00000097750	0.647258	0.00541	NA	1.56619
ENSMUSG00000021767	0.647063	0.011	Kat6b	1.56598
ENSMUSG00000022372	0.646932	3.23e-10	Sla	1.56583
ENSMUSG00000041132	0.646024	6.18e-18	N4bp2l1	1.56485
ENSMUSG00000027210	0.645722	7.63e-14	Meis2	1.56452
ENSMUSG00000025956	0.645629	2.84e-13	Mettl21a	1.56442
ENSMUSG00000030284	0.64502	1.57e-44	Creld1	1.56376
ENSMUSG00000055148	0.643816	6.1e-05	Klf2	1.56246
ENSMUSG00000034663	0.643647	1.23e-07	Bmp2k	1.56227
ENSMUSG00000049676	0.643135	3.76e-05	Catsperg1	1.56172
ENSMUSG00000001248	0.642745	3.25e-19	Gramd1a	1.5613
ENSMUSG00000030157	0.642121	0.0111	Clec2d	1.56062
ENSMUSG00000007659	0.641922	2.94e-27	Bcl2l1	1.56041
ENSMUSG00000054939	0.641056	0.0031	Zfp174	1.55947
ENSMUSG00000006818	0.640182	1.15e-12	Sod2	1.55853
ENSMUSG00000042073	0.640126	1.12e-10	Abhd14b	1.55847
ENSMUSG00000025225	0.639639	7.68e-29	Nfkb2	1.55794
ENSMUSG00000055862	0.639253	1.51e-07	Izumo4	1.55752
ENSMUSG00000085360	0.639155	0.0419	NA	1.55742
ENSMUSG00000062515	0.638911	0.000967	Fabp4	1.55715
ENSMUSG00000074579	0.63858	0.000496	Lekr1	1.5568
ENSMUSG00000050493	0.638357	4.82e-07	Fam167b	1.55656
ENSMUSG00000066442	0.638326	0.0088	Mthfs	1.55652
ENSMUSG00000023088	0.637068	0.000764	Abcc1	1.55517
ENSMUSG00000021238	0.636431	3.22e-09	Aldh6a1	1.55448
ENSMUSG00000048612	0.635828	0.0077	Myof	1.55383
ENSMUSG00000028634	0.634756	0.00353	Hivep3	1.55267
ENSMUSG00000039670	0.634674	6.32e-05	Oxld1	1.55259
ENSMUSG00000049686	0.633384	1.56e-06	Orai1	1.5512
ENSMUSG00000034401	0.633183	2.82e-33	Spata6	1.55098
ENSMUSG00000069516	0.633172	3.63e-13	Lyz2	1.55097
ENSMUSG00000043822	0.63211	2.32e-12	Adamtsl5	1.54983
ENSMUSG00000038623	0.631234	1.99e-39	Tm6sf1	1.54889
ENSMUSG00000028793	0.630537	2.73e-52	Rnf19b	1.54814
ENSMUSG00000028527	0.62999	3.12e-35	Ak4	1.54755
ENSMUSG00000008496	0.629002	1.28e-05	Pou2f2	1.54649
ENSMUSG00000001435	0.628973	2.54e-05	Col18a1	1.54646
ENSMUSG00000060716	0.628971	0.0012	Plekhh1	1.54646
ENSMUSG00000003721	0.628813	2.12e-22	Insig2	1.54629
ENSMUSG00000103509	0.628426	0.00982	NA	1.54588
ENSMUSG00000080950	0.628341	5.78e-05	NA	1.54579
ENSMUSG00000041992	0.628168	0.00017	Rapgef5	1.5456
ENSMUSG00000036257	0.627909	6.79e-19	Pnpla8	1.54532
ENSMUSG00000028356	0.627888	8.25e-06	Ambp	1.5453
ENSMUSG00000025855	0.627343	2.55e-06	Prkar1b	1.54472
ENSMUSG00000050860	0.626807	1.15e-14	Phospho1	1.54414
ENSMUSG00000113769	0.626458	3.03e-05	5033406O09Rik	1.54377
ENSMUSG00000072235	0.625833	7.32e-06	Tuba1a	1.5431
ENSMUSG00000000290	0.625239	1.18e-10	Itgb2	1.54247
ENSMUSG00000041552	0.625185	0.0321	Ptchd1	1.54241
ENSMUSG00000021066	0.625019	0.0022	Atl1	1.54223
ENSMUSG00000078201	0.624755	0.00027	Tmem203	1.54195
ENSMUSG00000032220	0.624591	0.000279	Myo1e	1.54177
ENSMUSG00000120718	0.624503	2.96e-06	NA	1.54168
ENSMUSG00000030630	0.623507	1.41e-07	Fah	1.54062
ENSMUSG00000054293	0.62308	8.86e-24	P2ry10b	1.54016
ENSMUSG00000042129	0.622979	0.000499	Rassf4	1.54005
ENSMUSG00000032589	0.622768	0.0158	Bsn	1.53983
ENSMUSG00000044098	0.622709	1.79e-24	Rsbn1	1.53976
ENSMUSG00000048388	0.622476	0.000493	Fam171b	1.53952
ENSMUSG00000041189	0.622187	2.74e-05	Chrnb1	1.53921
ENSMUSG00000069633	0.621495	1.33e-05	Pex11g	1.53847
ENSMUSG00000006241	0.62121	7.66e-07	Ccdc159	1.53816
ENSMUSG00000062232	0.62099	0.00357	Rapgef2	1.53793
ENSMUSG00000031337	0.619176	1.82e-20	Mtm1	1.536
ENSMUSG00000045503	0.61896	3.79e-05	Sys1	1.53577
ENSMUSG00000074570	0.618506	4.99e-07	Cass4	1.53528
ENSMUSG00000029397	0.618428	6.19e-08	Rchy1	1.5352
ENSMUSG00000034640	0.618373	2.61e-10	Tiparp	1.53514
ENSMUSG00000089762	0.617028	0.00108	Ier5l	1.53371
ENSMUSG00000039910	0.616565	1.58e-36	Cited2	1.53322
ENSMUSG00000027068	0.616215	5.99e-05	Dhrs9	1.53285
ENSMUSG00000115955	0.615114	0.0442	NA	1.53168
ENSMUSG00000039377	0.614965	0.000692	Hlx	1.53152
ENSMUSG00000025856	0.614523	0.000102	Pdgfa	1.53105
ENSMUSG00000033233	0.61445	2.28e-13	Trim45	1.53097
ENSMUSG00000044952	0.613956	1.18e-05	Kctd21	1.53045
ENSMUSG00000021684	0.613239	4.23e-21	Pde8b	1.52969
ENSMUSG00000045414	0.61323	2.05e-24	Dipk2a	1.52968
ENSMUSG00000070056	0.613044	2.43e-07	Mfhas1	1.52948
ENSMUSG00000004665	0.612089	0.00736	Cnn2	1.52847
ENSMUSG00000102856	0.611906	0.0161	NA	1.52828
ENSMUSG00000020654	0.611764	1.69e-05	Adcy3	1.52813
ENSMUSG00000116165	0.61168	0.00193	Pdxp	1.52804
ENSMUSG00000095123	0.611454	3.15e-05	NA	1.5278
ENSMUSG00000070315	0.611259	2.47e-06	4930581F22Rik	1.52759
ENSMUSG00000080797	0.610802	0.000129	NA	1.52711
ENSMUSG00000024248	0.610369	8.73e-09	Cox7a2l	1.52665
ENSMUSG00000070031	0.6099	8.28e-25	Sp140	1.52615
ENSMUSG00000025059	0.609863	1.25e-24	Gk	1.52611
ENSMUSG00000028463	0.609584	8.09e-08	Car9	1.52582
ENSMUSG00000022125	0.608972	9.71e-68	Cln5	1.52517
ENSMUSG00000109704	0.608956	3.93e-09	Gm38414	1.52516
ENSMUSG00000049130	0.607865	5.94e-13	C5ar1	1.524
ENSMUSG00000060044	0.607734	2.62e-08	Tmem26	1.52386
ENSMUSG00000097296	0.607721	0.000849	NA	1.52385
ENSMUSG00000120241	0.607554	0.000918	NA	1.52367
ENSMUSG00000056648	0.606495	0.00967	Hoxb8	1.52256
ENSMUSG00000033114	0.60645	2.48e-12	Slc35d2	1.52251
ENSMUSG00000051978	0.606413	5.95e-16	Erich1	1.52247
ENSMUSG00000028756	0.605865	5.7e-12	Pink1	1.52189
ENSMUSG00000005986	0.605856	5.42e-07	Ankrd13d	1.52188
ENSMUSG00000053819	0.605491	2.29e-26	Camk2d	1.5215
ENSMUSG00000032558	0.605111	4.74e-09	Nphp3	1.5211
ENSMUSG00000078695	0.60489	0.00125	Cisd3	1.52086
ENSMUSG00000026792	0.604853	2.99e-08	Lrsam1	1.52082
ENSMUSG00000039195	0.604825	2.36e-05	Bbln	1.52079
ENSMUSG00000120681	0.604824	0.000763	2610029K11Rik	1.52079
ENSMUSG00000086841	0.604141	0.000468	2410006H16Rik	1.52007
ENSMUSG00000028680	0.603909	2.91e-17	Plk3	1.51983
ENSMUSG00000040795	0.603907	9.33e-21	Iqcc	1.51983
ENSMUSG00000020644	0.603386	8.49e-07	Id2	1.51928
ENSMUSG00000020883	0.603067	1.12e-06	Fbxl20	1.51894
ENSMUSG00000033777	0.602368	0.000296	Tlr13	1.51821
ENSMUSG00000051439	0.601309	6.16e-10	Cd14	1.51709
ENSMUSG00000083044	0.601248	0.00206	Gm12416	1.51703
ENSMUSG00000052837	0.601208	5.33e-11	Junb	1.51699
ENSMUSG00000097098	0.601085	3.43e-08	9330111N05Rik	1.51686
ENSMUSG00000039942	0.600686	1.78e-28	Ptger4	1.51644
ENSMUSG00000031570	0.600661	1.1e-15	Plpp5	1.51641
ENSMUSG00000084817	0.600607	0.00515	NA	1.51635
ENSMUSG00000002250	0.600262	2.6e-11	Ppard	1.51599
ENSMUSG00000040811	0.600156	3.52e-38	Eml2	1.51588
ENSMUSG00000026096	0.599251	0.000557	Osgepl1	1.51493
ENSMUSG00000020437	0.598938	2.3e-13	Myo1g	1.5146
ENSMUSG00000020150	0.598639	2.14e-08	Gamt	1.51429
ENSMUSG00000034858	0.598491	3.92e-05	Atosa	1.51413
ENSMUSG00000030088	0.598277	1.89e-05	Aldh1l1	1.51391
ENSMUSG00000002668	0.597967	5.56e-08	Dennd1c	1.51358
ENSMUSG00000022305	0.597588	1.68e-06	Lrp12	1.51318
ENSMUSG00000027506	0.597055	7.18e-29	Tpd52	1.51263
ENSMUSG00000031805	0.596254	6.9e-06	Jak3	1.51179
ENSMUSG00000097705	0.59622	0.000229	NA	1.51175
ENSMUSG00000063851	0.596036	3.04e-11	Rnf183	1.51156
ENSMUSG00000020315	0.595903	0.0177	Sptbn1	1.51142
ENSMUSG00000003420	0.595705	7.7e-05	Fcgrt	1.51121
ENSMUSG00000028751	0.59527	2.66e-05	Pla2g2e	1.51075
ENSMUSG00000046027	0.595145	5.35e-16	Stard5	1.51062
ENSMUSG00000027439	0.593879	1.17e-08	Gzf1	1.5093
ENSMUSG00000096981	0.593863	0.000754	Gm16845	1.50928
ENSMUSG00000120175	0.593197	0.000652	NA	1.50859
ENSMUSG00000038451	0.593175	1.28e-06	Spsb2	1.50856
ENSMUSG00000037960	0.591731	1.85e-06	Card19	1.50705
ENSMUSG00000100164	0.590459	0.000411	2610306M01Rik	1.50573
ENSMUSG00000026121	0.590324	4.47e-06	Sema4c	1.50559
ENSMUSG00000056962	0.590189	1.91e-19	Jmjd6	1.50544
ENSMUSG00000041168	0.589822	2.69e-12	Lonp1	1.50506
ENSMUSG00000024253	0.589816	3.47e-05	Dync2li1	1.50505
ENSMUSG00000029165	0.589609	9.3e-06	Agbl5	1.50484
ENSMUSG00000033933	0.589368	1.25e-32	Vhl	1.50459
ENSMUSG00000038619	0.589067	4.78e-82	Ensa	1.50427
ENSMUSG00000069515	0.588654	3.19e-18	Lyz1	1.50384
ENSMUSG00000030805	0.58861	6.91e-19	Stx4a	1.5038
ENSMUSG00000030032	0.587936	8.56e-06	Wdr54	1.50309
ENSMUSG00000121584	0.586948	0.00613	Tmem276	1.50207
ENSMUSG00000022280	0.586911	0.000162	Rnf19a	1.50203
ENSMUSG00000008384	0.586689	0.000162	Sertad1	1.5018
ENSMUSG00000063145	0.586552	2.5e-07	Bbs5	1.50165
ENSMUSG00000120804	0.586449	0.000243	NA	1.50155
ENSMUSG00000049103	0.586233	1.36e-07	Ccr2	1.50132
ENSMUSG00000059412	0.585983	4.41e-06	Fxyd2	1.50106
ENSMUSG00000027200	0.585457	0.0067	Sema6d	1.50051
ENSMUSG00000006494	0.585175	1.35e-14	Pdk1	1.50022
ENSMUSG00000015312	0.584757	2e-06	Gadd45b	1.49979
ENSMUSG00000034295	0.581888	0.00396	Fhod3	1.49681
ENSMUSG00000022500	0.581738	1.86e-80	Litaf	1.49665
ENSMUSG00000004730	0.581486	1.62e-05	Adgre1	1.49639
ENSMUSG00000029699	0.581246	0.00018	Ssc4d	1.49614
ENSMUSG00000106383	0.580282	0.000168	NA	1.49514
ENSMUSG00000021585	0.57951	4.01e-10	Cast	1.49434
ENSMUSG00000026749	0.579116	1.77e-37	Nek6	1.49393
ENSMUSG00000055782	0.57898	0.000298	Abcd2	1.49379
ENSMUSG00000025340	0.578971	3.85e-27	Rabgef1	1.49378
ENSMUSG00000031600	0.578784	1.38e-49	Vps37a	1.49359
ENSMUSG00000070443	0.578472	8.25e-05	Gm10291	1.49327
ENSMUSG00000050957	0.577916	2.56e-05	Insl6	1.49269
ENSMUSG00000021067	0.577645	1.22e-81	Sav1	1.49241
ENSMUSG00000003363	0.577102	4.38e-24	Pld3	1.49185
ENSMUSG00000097848	0.576607	0.00109	Gm807	1.49134
ENSMUSG00000031799	0.576298	1.68e-91	Tpm4	1.49102
ENSMUSG00000038286	0.576196	2.75e-12	Bphl	1.49091
ENSMUSG00000024661	0.57545	2.04e-06	Fth1	1.49014
ENSMUSG00000025408	0.575398	6.55e-06	Ddit3	1.49009
ENSMUSG00000042599	0.575333	1.18e-06	Kdm7a	1.49002
ENSMUSG00000071343	0.574765	9.86e-07	Gm10327	1.48944
ENSMUSG00000037759	0.573461	1.29e-15	Ptger2	1.48809
ENSMUSG00000051502	0.572891	0.000969	Ufsp1	1.4875
ENSMUSG00000023947	0.572473	1.29e-26	Nfkbie	1.48707
ENSMUSG00000002996	0.572218	1.7e-21	Hbp1	1.48681
ENSMUSG00000083773	0.570932	1.91e-43	Gm13394	1.48548
ENSMUSG00000024772	0.570681	1.2e-42	Ehd1	1.48522
ENSMUSG00000031227	0.570558	1.61e-05	Magee1	1.4851
ENSMUSG00000030591	0.570029	1.45e-08	Psmd8	1.48455
ENSMUSG00000024958	0.569973	2e-16	Gpr137	1.4845
ENSMUSG00000092556	0.569662	0.000561	NA	1.48418
ENSMUSG00000042671	0.569251	9.05e-05	Rgs8	1.48375
ENSMUSG00000040219	0.569148	6.05e-20	Ttc12	1.48365
ENSMUSG00000099397	0.568793	0.0132	NA	1.48328
ENSMUSG00000031490	0.568506	0.000101	Eif4ebp1	1.48299
ENSMUSG00000042759	0.568257	1.82e-14	Apobr	1.48273
ENSMUSG00000047414	0.566602	0.00356	Flrt2	1.48103
ENSMUSG00000070394	0.566488	0.0136	Tmem256	1.48091
ENSMUSG00000042742	0.566339	4.24e-22	Bmt2	1.48076
ENSMUSG00000025757	0.56557	1.1e-05	Hspa4l	1.47997
ENSMUSG00000022010	0.565314	1.67e-27	Tsc22d1	1.47971
ENSMUSG00000042628	0.565254	2.83e-06	Zfyve1	1.47965
ENSMUSG00000087331	0.564411	0.00261	1810021B22Rik	1.47878
ENSMUSG00000117679	0.56426	1.88e-18	Apbb3	1.47863
ENSMUSG00000041957	0.563958	3.02e-16	Pkp2	1.47832
ENSMUSG00000022848	0.563362	2.87e-07	Slc49a4	1.47771
ENSMUSG00000019947	0.562719	0.000653	Arid5b	1.47705
ENSMUSG00000026656	0.562463	1.03e-17	Fcgr2b	1.47679
ENSMUSG00000029082	0.561462	1.43e-11	Bst1	1.47576
ENSMUSG00000020377	0.560785	0.00515	Ltc4s	1.47507
ENSMUSG00000097388	0.560124	0.00289	Gm3200	1.4744
ENSMUSG00000045636	0.559328	0.00747	Mtus1	1.47358
ENSMUSG00000062210	0.55927	1.28e-32	Tnfaip8	1.47352
ENSMUSG00000062619	0.558876	0.00138	2310039H08Rik	1.47312
ENSMUSG00000073062	0.558651	4.65e-08	Zxdb	1.47289
ENSMUSG00000045435	0.557962	0.00043	Tmem60	1.47219
ENSMUSG00000063506	0.557608	7.96e-13	Arhgap22	1.47183
ENSMUSG00000049985	0.557371	3.12e-14	Ankrd55	1.47158
ENSMUSG00000032952	0.556704	5.95e-07	Ap4b1	1.4709
ENSMUSG00000002058	0.556669	6.81e-07	Unc119	1.47087
ENSMUSG00000023939	0.556017	0.00191	Mrpl14	1.4702
ENSMUSG00000033961	0.555944	1.04e-17	Zfp446	1.47013
ENSMUSG00000005699	0.555936	1.24e-06	Pard6a	1.47012
ENSMUSG00000030695	0.555926	4.46e-18	Aldoa	1.47011
ENSMUSG00000020903	0.555838	3.18e-06	Stx8	1.47002
ENSMUSG00000032715	0.555738	6.44e-14	Trib3	1.46992
ENSMUSG00000089682	0.554901	1.61e-20	Bcl2l2	1.46907
ENSMUSG00000029221	0.554773	5.37e-52	Slc30a9	1.46894
ENSMUSG00000035547	0.553979	0.000357	Capn5	1.46813
ENSMUSG00000048232	0.553409	0.00414	Fbxo10	1.46755
ENSMUSG00000026879	0.553362	2.45e-34	Gsn	1.4675
ENSMUSG00000031497	0.553201	1.4e-07	Tnfsf13b	1.46734
ENSMUSG00000024163	0.553099	0.000979	Mapk8ip3	1.46723
ENSMUSG00000025241	0.552931	0.0277	Fyco1	1.46706
ENSMUSG00000075511	0.552596	2.07e-05	NA	1.46672
ENSMUSG00000098240	0.552371	0.000556	Gm4575	1.46649
ENSMUSG00000031145	0.55211	7.59e-11	Prickle3	1.46623
ENSMUSG00000028035	0.550954	2.93e-18	Dnajb4	1.46505
ENSMUSG00000015305	0.550896	0.00221	Sash1	1.46499
ENSMUSG00000038312	0.550886	6.69e-28	Edem2	1.46499
ENSMUSG00000052911	0.550685	0.00218	Lamb2	1.46478
ENSMUSG00000007867	0.550467	8.5e-06	Ift43	1.46456
ENSMUSG00000031156	0.549949	1.26e-15	Slc35a2	1.46403
ENSMUSG00000019832	0.549669	3.53e-16	Rab32	1.46375
ENSMUSG00000053334	0.549661	2.82e-12	Ficd	1.46374
ENSMUSG00000000915	0.549546	9.3e-05	Hip1r	1.46363
ENSMUSG00000041193	0.54945	2.07e-17	Pla2g5	1.46353
ENSMUSG00000056185	0.549337	1.35e-11	Snx32	1.46341
ENSMUSG00000029060	0.549077	1.48e-06	Mib2	1.46315
ENSMUSG00000025473	0.548684	6.53e-07	Adam8	1.46275
ENSMUSG00000033565	0.547897	1.65e-11	Rbfox2	1.46195
ENSMUSG00000005534	0.547626	0.00197	Insr	1.46168
ENSMUSG00000075122	0.547623	3.02e-19	Cd80	1.46168
ENSMUSG00000118664	0.54709	2.8e-10	Tusc3	1.46114
ENSMUSG00000109864	0.546446	0.0417	Eid3	1.46048
ENSMUSG00000055681	0.546317	2.5e-08	Cope	1.46035
ENSMUSG00000024426	0.545714	1.39e-20	Atat1	1.45974
ENSMUSG00000008348	0.545529	0.00905	Ubc	1.45956
ENSMUSG00000030327	0.54543	6.33e-38	Necap1	1.45945
ENSMUSG00000099843	0.544726	8.31e-05	Gm7160	1.45874
ENSMUSG00000087269	0.544629	0.0332	NA	1.45865
ENSMUSG00000049775	0.544595	0.000873	Tmsb4x	1.45861
ENSMUSG00000106357	0.5443	0.000167	Gm8013	1.45831
ENSMUSG00000004771	0.544131	7.26e-07	Rab11a	1.45814
ENSMUSG00000044080	0.543482	0.000184	S100a1	1.45749
ENSMUSG00000028211	0.543462	0.00073	Trp53inp1	1.45747
ENSMUSG00000027562	0.543182	2.94e-14	Car2	1.45718
ENSMUSG00000021948	0.542721	5.9e-15	Prkcd	1.45672
ENSMUSG00000030718	0.542517	1.5e-17	Ppme1	1.45651
ENSMUSG00000027890	0.542305	0.0039	Gstm4	1.4563
ENSMUSG00000004085	0.542061	8.48e-07	Map3k20	1.45605
ENSMUSG00000022667	0.541178	1.11e-15	Cd200r1	1.45516
ENSMUSG00000041515	0.540849	3.62e-29	Irf8	1.45483
ENSMUSG00000035678	0.540588	5.68e-08	Tnfsf9	1.45457
ENSMUSG00000008658	0.539847	0.00033	Rbfox1	1.45382
ENSMUSG00000032842	0.53964	0.00146	Abcc10	1.45361
ENSMUSG00000035757	0.539502	1.16e-18	Selenoo	1.45347
ENSMUSG00000010406	0.539098	0.00297	Mrpl52	1.45306
ENSMUSG00000027244	0.539026	4.28e-15	Atg13	1.45299
ENSMUSG00000019975	0.538777	1.99e-21	Ikbip	1.45274
ENSMUSG00000004952	0.538422	7.4e-13	Rasa4	1.45238
ENSMUSG00000035458	0.537996	0.00866	Tnni3	1.45195
ENSMUSG00000028070	0.537925	1.32e-05	Naxe	1.45188
ENSMUSG00000021559	0.53786	0.00503	Dapk1	1.45182
ENSMUSG00000003549	0.537683	2.75e-10	Ercc1	1.45164
ENSMUSG00000027935	0.536982	9.01e-07	Rab13	1.45093
ENSMUSG00000117814	0.536733	0.00109	NA	1.45068
ENSMUSG00000028439	0.536722	7.33e-10	Fam219a	1.45067
ENSMUSG00000047123	0.536551	4.5e-10	Ticam1	1.4505
ENSMUSG00000049580	0.536503	0.000155	Tsku	1.45045
ENSMUSG00000072494	0.535201	0.00453	Ppp1r3e	1.44914
ENSMUSG00000040003	0.534936	0.00034	Magi2	1.44888
ENSMUSG00000056204	0.534407	1.45e-22	Pgpep1	1.44835
ENSMUSG00000031641	0.533946	1.72e-07	Cbr4	1.44788
ENSMUSG00000036427	0.533788	3.41e-37	Gpi1	1.44773
ENSMUSG00000026923	0.533176	0.0193	Notch1	1.44711
ENSMUSG00000037706	0.533027	2.65e-07	Cd81	1.44696
ENSMUSG00000002731	0.532984	9.24e-09	Prkra	1.44692
ENSMUSG00000031399	0.53254	9.28e-21	Fam3a	1.44647
ENSMUSG00000072772	0.532278	0.0108	Grcc10	1.44621
ENSMUSG00000040563	0.53204	3.47e-09	Plppr2	1.44597
ENSMUSG00000075555	0.532009	6.39e-07	Gm10863	1.44594
ENSMUSG00000078370	0.531947	0.00123	Gm6316	1.44588
ENSMUSG00000004187	0.531891	0.00123	Kifc2	1.44582
ENSMUSG00000041775	0.531745	1.45e-13	Mapk1ip1	1.44568
ENSMUSG00000075514	0.531609	0.00551	Gm13375	1.44554
ENSMUSG00000024127	0.531329	9.44e-15	Prepl	1.44526
ENSMUSG00000058756	0.531325	4.01e-15	Thra	1.44526
ENSMUSG00000022105	0.531211	2.97e-05	Rb1	1.44514
ENSMUSG00000025893	0.530758	0.00877	Kbtbd3	1.44469
ENSMUSG00000046207	0.530337	2.48e-13	Pik3r6	1.44427
ENSMUSG00000037552	0.530009	0.0158	Plekhg2	1.44394
ENSMUSG00000044811	0.529899	6.94e-06	Cd300c2	1.44383
ENSMUSG00000090110	0.528813	0.0346	Cmc4	1.44274
ENSMUSG00000030342	0.528736	7.54e-10	Cd9	1.44266
ENSMUSG00000020788	0.528375	0.000425	Atp2a3	1.4423
ENSMUSG00000002983	0.527137	2.07e-16	Relb	1.44107
ENSMUSG00000015291	0.526676	3.04e-22	Gdi1	1.44061
ENSMUSG00000040093	0.526469	0.00013	Bmf	1.4404
ENSMUSG00000056888	0.526091	1.56e-13	Glipr1	1.44002
ENSMUSG00000038393	0.525337	5.21e-37	Txnip	1.43927
ENSMUSG00000042647	0.524932	1.92e-05	Acad12	1.43887
ENSMUSG00000034789	0.523612	0.000218	Rab24	1.43755
ENSMUSG00000080115	0.523289	0.000211	Eef1akmt3	1.43723
ENSMUSG00000034243	0.523177	0.0235	Golgb1	1.43712
ENSMUSG00000023087	0.523036	2.91e-26	Noct	1.43698
ENSMUSG00000042404	0.523004	9.72e-06	Dennd4b	1.43694
ENSMUSG00000068699	0.522951	0.0492	Flnc	1.43689
ENSMUSG00000027276	0.522395	9.28e-06	Jag1	1.43634
ENSMUSG00000023249	0.522005	5.08e-08	Parp3	1.43595
ENSMUSG00000032204	0.521435	8.66e-05	Aqp9	1.43538
ENSMUSG00000032497	0.521397	7.37e-45	Lrrfip2	1.43534
ENSMUSG00000049232	0.521249	5.62e-26	Tigd2	1.4352
ENSMUSG00000030089	0.520835	2.62e-09	Slc41a3	1.43479
ENSMUSG00002076427	0.520671	0.00268	NA	1.43462
ENSMUSG00000025993	0.520232	3.05e-06	Slc40a1	1.43419
ENSMUSG00000043488	0.519836	0.0222	NA	1.43379
ENSMUSG00000000958	0.519444	2.91e-10	Slc7a7	1.4334
ENSMUSG00000055945	0.519245	0.00536	Prr18	1.4332
ENSMUSG00000093424	0.519013	9.22e-06	NA	1.43297
ENSMUSG00000026177	0.518611	4.11e-21	Slc11a1	1.43258
ENSMUSG00000002279	0.518323	2.64e-13	Lmf1	1.43229
ENSMUSG00000111818	0.518227	0.000617	NA	1.43219
ENSMUSG00000120382	0.517445	0.000493	NA	1.43142
ENSMUSG00000002699	0.517141	7.38e-16	Lcp2	1.43112
ENSMUSG00000014353	0.516966	3.42e-07	Tmem87b	1.43094
ENSMUSG00000082419	0.516574	0.00373	Gm11425	1.43055
ENSMUSG00000003228	0.515569	3.95e-12	Grk5	1.42956
ENSMUSG00000035473	0.514816	8.12e-19	Galm	1.42881
ENSMUSG00000023186	0.514101	2.1e-07	Vwa5a	1.4281
ENSMUSG00000027605	0.513814	1.83e-22	Acss2	1.42782
ENSMUSG00000034748	0.513465	1.84e-22	Sirt6	1.42747
ENSMUSG00000020806	0.513299	6.11e-09	Rhbdf2	1.42731
ENSMUSG00000028420	0.51319	5.19e-08	Tmem38b	1.4272
ENSMUSG00000029049	0.512583	0.00439	Morn1	1.4266
ENSMUSG00000050891	0.512539	8.93e-06	Tatdn1	1.42656
ENSMUSG00000107002	0.512482	0.00294	Ncbp2as2	1.4265
ENSMUSG00000024845	0.511448	4.27e-05	Tmem134	1.42548
ENSMUSG00000039086	0.511138	0.00124	Ss18l1	1.42517
ENSMUSG00000036587	0.511045	0.00144	Fut7	1.42508
ENSMUSG00000026637	0.510285	1.03e-16	Traf5	1.42433
ENSMUSG00000097979	0.510096	0.0362	Gm4691	1.42415
ENSMUSG00000042745	0.509832	0.00717	Id1	1.42388
ENSMUSG00000039693	0.509543	2.37e-12	Msantd3	1.4236
ENSMUSG00000037235	0.509488	2.33e-08	Mxd4	1.42355
ENSMUSG00000121015	0.509225	0.0048	NA	1.42329
ENSMUSG00000020309	0.50907	7.4e-05	Chac2	1.42313
ENSMUSG00000026791	0.508639	5.78e-11	Slc2a8	1.42271
ENSMUSG00000097989	0.508542	0.00133	Gm4335	1.42261
ENSMUSG00000063229	0.508245	6.21e-13	Ldha	1.42232
ENSMUSG00000103039	0.506896	0.0106	NA	1.42099
ENSMUSG00000029915	0.506809	2.18e-28	Clec5a	1.4209
ENSMUSG00000050621	0.506389	0.0491	Rps27rt	1.42049
ENSMUSG00000015944	0.505883	5.91e-10	Castor2	1.41999
ENSMUSG00000002804	0.505599	0.000186	Nudt14	1.41971
ENSMUSG00000038009	0.505238	7.67e-05	Dnajc22	1.41936
ENSMUSG00000013160	0.505137	2.65e-22	Atp6v0d1	1.41926
ENSMUSG00000031438	0.50498	8.55e-09	Rnf128	1.4191
ENSMUSG00000086782	0.504624	0.0158	E130102H24Rik	1.41875
ENSMUSG00000120766	0.504242	0.0104	NA	1.41838
ENSMUSG00000060591	0.503145	0.00121	Ifitm2	1.4173
ENSMUSG00000033021	0.502917	9.3e-29	Gmppa	1.41708
ENSMUSG00000066621	0.502622	4.86e-10	Tecpr1	1.41679
ENSMUSG00000020894	0.502478	1.17e-13	Vamp2	1.41664
ENSMUSG00000033739	0.501296	5.15e-06	Fkbpl	1.41548
ENSMUSG00000046519	0.500902	6.5e-11	Golph3l	1.4151
ENSMUSG00000026277	0.500673	1.5e-39	Stk25	1.41487
ENSMUSG00000056211	0.500514	0.00283	R3hdm1	1.41472
ENSMUSG00000042364	0.500263	4.87e-28	Snx18	1.41447
ENSMUSG00000097487	0.499695	0.0233	Ptges3l	1.41391
ENSMUSG00000040990	0.499695	1.87e-10	Sh3kbp1	1.41391
ENSMUSG00000000489	0.499645	1.05e-38	Pdgfb	1.41387
ENSMUSG00000020439	0.499239	0.000423	Smtn	1.41347
ENSMUSG00000063049	0.499083	2.91e-06	Ing2	1.41332
ENSMUSG00000064125	0.498847	0.000274	Prr36	1.41308
ENSMUSG00000015950	0.498799	1.71e-20	Ncf1	1.41304
ENSMUSG00000121096	0.498358	2.36e-06	NA	1.41261
ENSMUSG00000024589	0.498268	0.000206	Nedd4l	1.41252
ENSMUSG00000031373	0.498164	4.11e-26	Car5b	1.41242
ENSMUSG00000109498	0.497499	0.000679	NA	1.41176
ENSMUSG00000034485	0.497381	0.00136	Uaca	1.41165
ENSMUSG00000061689	0.496871	1.52e-31	Dlgap4	1.41115
ENSMUSG00000022948	0.496427	0.000889	Setd4	1.41072
ENSMUSG00000121052	0.496076	0.00832	NA	1.41037
ENSMUSG00000040415	0.495481	4.8e-17	Dtx3	1.40979
ENSMUSG00000024869	0.495282	0.000453	NA	1.4096
ENSMUSG00000050270	0.495259	0.0189	Tmem220	1.40957
ENSMUSG00000080727	0.495224	0.00203	C920021L13Rik	1.40954
ENSMUSG00000022831	0.494218	3.25e-39	Hcls1	1.40856
ENSMUSG00000039384	0.494013	0.000506	Dusp10	1.40836
ENSMUSG00000087658	0.49378	0.011	Hotairm1	1.40813
ENSMUSG00000026113	0.493537	0.000105	Inpp4a	1.40789
ENSMUSG00000085175	0.493324	0.00449	Gm11423	1.40768
ENSMUSG00000027130	0.493255	5.21e-17	Slc12a6	1.40762
ENSMUSG00000025237	0.492935	3.45e-12	Parp6	1.4073
ENSMUSG00000020399	0.492631	0.00022	Havcr2	1.40701
ENSMUSG00000039286	0.492583	0.00731	Fndc3b	1.40696
ENSMUSG00000034171	0.492498	3.99e-06	Faah	1.40688
ENSMUSG00000000876	0.491964	8.89e-11	Pxmp4	1.40636
ENSMUSG00000032359	0.491172	0.00277	Ctsh	1.40559
ENSMUSG00000074829	0.491105	2.5e-11	2010315B03Rik	1.40552
ENSMUSG00000045251	0.490709	0.000434	Zfp688	1.40514
ENSMUSG00000032422	0.490125	3.41e-23	Snx14	1.40457
ENSMUSG00000029153	0.489739	0.00149	Ociad2	1.40419
ENSMUSG00000064120	0.489711	0.000226	Mocs1	1.40416
ENSMUSG00000020635	0.489478	4.61e-07	Fkbp1b	1.40394
ENSMUSG00000049409	0.488519	0.0271	Prokr1	1.403
ENSMUSG00000110647	0.4877	0.0123	NA	1.40221
ENSMUSG00000020841	0.487542	0.00257	Cpd	1.40205
ENSMUSG00000033713	0.487259	5.66e-09	Foxn3	1.40178
ENSMUSG00000049288	0.486425	9.6e-14	Lix1l	1.40097
ENSMUSG00000051498	0.486407	4.14e-08	Tlr6	1.40095
ENSMUSG00000024754	0.486131	0.00347	Cemip2	1.40068
ENSMUSG00000100691	0.486008	0.00361	NA	1.40056
ENSMUSG00000020300	0.485384	0.00149	Cpeb4	1.39996
ENSMUSG00000019302	0.484944	8.42e-06	Atp6v0a1	1.39953
ENSMUSG00000063362	0.483771	6.08e-09	Alg11	1.39839
ENSMUSG00000089917	0.483754	2.33e-15	Uckl1	1.39838
ENSMUSG00000026014	0.483715	0.0193	Raph1	1.39834
ENSMUSG00000051977	0.48335	0.00718	Prdm9	1.39799
ENSMUSG00000111171	0.483243	0.00811	NA	1.39788
ENSMUSG00000027712	0.482873	1.81e-21	Anxa5	1.39752
ENSMUSG00000041225	0.482677	0.000981	Arhgap12	1.39733
ENSMUSG00000022199	0.48242	9.18e-05	Slc22a17	1.39708
ENSMUSG00000020523	0.481885	5.81e-12	Fam114a2	1.39657
ENSMUSG00000018476	0.481883	0.0179	Kdm6b	1.39657
ENSMUSG00000034007	0.481515	0.000643	Scaper	1.39621
ENSMUSG00000055633	0.481415	0.000539	Zfp580	1.39611
ENSMUSG00000118087	0.481091	1.09e-10	4833438C02Rik	1.3958
ENSMUSG00000070883	0.480951	0.016	Cfap210	1.39566
ENSMUSG00000045795	0.480059	2.73e-19	Whamm	1.3948
ENSMUSG00000020189	0.479947	0.000128	Osbpl8	1.39469
ENSMUSG00000029249	0.479886	4.85e-10	Rest	1.39463
ENSMUSG00000031662	0.479174	0.000117	Snx20	1.39395
ENSMUSG00000034105	0.479131	6.3e-14	Meak7	1.3939
ENSMUSG00000040466	0.478393	2.11e-05	Blvrb	1.39319
ENSMUSG00000024851	0.478059	0.000332	Pitpnm1	1.39287
ENSMUSG00000032475	0.477779	2.36e-19	Nck1	1.3926
ENSMUSG00000049357	0.477433	0.00783	Brd8dc	1.39226
ENSMUSG00000032369	0.477165	3.21e-07	Plscr1	1.39201
ENSMUSG00000085767	0.477109	0.0131	NA	1.39195
ENSMUSG00000032456	0.476582	1.12e-07	Nmnat3	1.39144
ENSMUSG00000004508	0.476538	0.0258	Gab2	1.3914
ENSMUSG00000031429	0.476521	7.62e-06	Psmd10	1.39138
ENSMUSG00000015702	0.476472	1.28e-09	Anxa9	1.39134
ENSMUSG00000070476	0.476253	4.9e-10	Fam217b	1.39113
ENSMUSG00000028163	0.475644	2.28e-05	Nfkb1	1.39054
ENSMUSG00000028397	0.474673	0.00127	Kdm4c	1.3896
ENSMUSG00000059588	0.474565	8.02e-08	Calcrl	1.3895
ENSMUSG00000020359	0.474536	4.42e-11	Phykpl	1.38947
ENSMUSG00000015542	0.474443	0.000185	Nat9	1.38938
ENSMUSG00000110148	0.474376	9.36e-07	NA	1.38932
ENSMUSG00000063015	0.474313	1.07e-26	Ccni	1.38926
ENSMUSG00000000204	0.474006	7.8e-06	Slfn4	1.38896
ENSMUSG00000026142	0.473987	0.000146	Rhbdd1	1.38894
ENSMUSG00000024039	0.473581	0.0024	Cbs	1.38855
ENSMUSG00000034908	0.47319	0.00041	Sidt2	1.38818
ENSMUSG00000062198	0.473028	2.12e-07	2700097O09Rik	1.38802
ENSMUSG00000037400	0.472868	0.000182	Atp11b	1.38787
ENSMUSG00000021486	0.472518	0.000127	Prelid1	1.38753
ENSMUSG00000029490	0.472169	0.000928	Slc49a3	1.38719
ENSMUSG00000031504	0.472145	7.33e-07	Rab20	1.38717
ENSMUSG00000036634	0.471583	0.000112	Mag	1.38663
ENSMUSG00000079659	0.471522	0.000391	Tmem243	1.38657
ENSMUSG00000028104	0.471494	0.000158	Polr3gl	1.38654
ENSMUSG00000033955	0.471158	0.00215	Tnks1bp1	1.38622
ENSMUSG00000062098	0.470654	0.0013	Btbd3	1.38574
ENSMUSG00000054021	0.470557	1.53e-08	Sirt5	1.38564
ENSMUSG00000004558	0.470417	5.35e-19	Ndrg2	1.38551
ENSMUSG00000021699	0.470369	0.000568	Pde4d	1.38546
ENSMUSG00000056708	0.469854	0.000657	Ier5	1.38497
ENSMUSG00000035235	0.46971	6.61e-06	Trim13	1.38483
ENSMUSG00000001472	0.469522	4.6e-14	Tcf25	1.38465
ENSMUSG00000038366	0.469193	1.93e-06	Lasp1	1.38434
ENSMUSG00000097134	0.468996	1.08e-07	NA	1.38415
ENSMUSG00000027907	0.468888	0.000718	S100a11	1.38404
ENSMUSG00000020593	0.468872	0.00454	Lpin1	1.38403
ENSMUSG00000044816	0.468648	0.00132	D630023F18Rik	1.38381
ENSMUSG00000058672	0.468565	1.36e-07	Tubb2a	1.38373
ENSMUSG00000062783	0.468562	0.00554	Csprs	1.38373
ENSMUSG00000023456	0.468504	5.9e-13	Tpi1	1.38367
ENSMUSG00000022175	0.46815	3.67e-16	Lrp10	1.38333
ENSMUSG00000073633	0.468015	0.0145	Fbxo36	1.3832
ENSMUSG00000025245	0.467117	1.22e-10	Lztfl1	1.38234
ENSMUSG00000017724	0.466614	1.46e-08	Etv4	1.38186
ENSMUSG00000026380	0.46618	0.034	Tfcp2l1	1.38145
ENSMUSG00000109946	0.466177	8.71e-06	Brd3os	1.38144
ENSMUSG00000037580	0.465629	1.62e-08	Gch1	1.38092
ENSMUSG00000024480	0.465367	0.000182	Ap3s1	1.38067
ENSMUSG00000036499	0.464645	0.0117	Eea1	1.37998
ENSMUSG00000120362	0.464504	0.0186	NA	1.37984
ENSMUSG00000074622	0.464494	1.57e-05	Mafb	1.37983
ENSMUSG00000033487	0.464412	0.00342	Fndc3a	1.37975
ENSMUSG00000051319	0.464396	0.0306	Mtln	1.37974
ENSMUSG00000038550	0.464343	2.64e-06	Ciart	1.37969
ENSMUSG00000034647	0.464029	5.82e-12	Ankrd12	1.37939
ENSMUSG00000018427	0.463778	0.0173	Ypel2	1.37915
ENSMUSG00000048756	0.463603	0.00151	Foxo3	1.37898
ENSMUSG00000055116	0.463285	2.38e-05	Bmal1	1.37868
ENSMUSG00000111080	0.462808	0.000614	Gm20300	1.37822
ENSMUSG00000105429	0.462628	0.0415	NA	1.37805
ENSMUSG00000110159	0.461992	0.0305	NA	1.37744
ENSMUSG00000059040	0.46198	2.22e-08	Eno1b	1.37743
ENSMUSG00000049092	0.461787	0.00586	Gpr137c	1.37725
ENSMUSG00000071076	0.461451	0.0248	Jund	1.37693
ENSMUSG00000044786	0.461417	3.14e-08	Zfp36	1.37689
ENSMUSG00000019066	0.460807	3.14e-11	Rab3d	1.37631
ENSMUSG00000031585	0.460752	2.8e-07	Gtf2e2	1.37626
ENSMUSG00000025188	0.460687	4.65e-12	Hps1	1.3762
ENSMUSG00000032112	0.460295	0.0112	Trappc4	1.37582
ENSMUSG00000000184	0.460189	2.48e-06	Ccnd2	1.37572
ENSMUSG00000027438	0.460178	8.38e-05	Napb	1.37571
ENSMUSG00000051154	0.46002	0.000174	Commd3	1.37556
ENSMUSG00000098332	0.460016	0.0223	Pigbos1	1.37556
ENSMUSG00000044857	0.459993	2.3e-18	Lemd2	1.37554
ENSMUSG00000016206	0.45941	2.22e-12	H2-M3	1.37498
ENSMUSG00000039166	0.459021	1.69e-13	Akap7	1.37461
ENSMUSG00000029186	0.458845	1.49e-10	Pi4k2b	1.37444
ENSMUSG00000011382	0.458637	4.69e-22	Dhdh	1.37424
ENSMUSG00000002204	0.458462	3.38e-06	Napsa	1.37408
ENSMUSG00000041040	0.45841	1.07e-06	Fam117b	1.37403
ENSMUSG00000036067	0.458001	4.27e-17	Slc2a6	1.37364
ENSMUSG00000024644	0.457072	5.03e-30	Cndp2	1.37275
ENSMUSG00000035824	0.456833	1e-20	Tk2	1.37253
ENSMUSG00000004698	0.456832	0.000158	Hdac9	1.37252
ENSMUSG00000031176	0.456708	2.35e-17	Dynlt3	1.37241
ENSMUSG00000048787	0.456167	1.51e-11	Dcun1d3	1.37189
ENSMUSG00000026335	0.456016	8.59e-07	Pam	1.37175
ENSMUSG00000074794	0.455841	8.53e-05	Arrdc3	1.37158
ENSMUSG00000075229	0.455438	6.56e-05	Mix23	1.3712
ENSMUSG00000039450	0.454339	0.00602	Dcxr	1.37015
ENSMUSG00000087370	0.454315	0.00599	Tmem170b	1.37013
ENSMUSG00000004319	0.453704	7.99e-06	Clcn3	1.36955
ENSMUSG00000024777	0.453669	7.15e-09	Ppp2r5b	1.36952
ENSMUSG00000031149	0.453564	0.000243	Praf2	1.36942
ENSMUSG00000030595	0.453426	1.94e-11	Nfkbib	1.36929
ENSMUSG00000035725	0.453044	4.13e-09	Prkx	1.36893
ENSMUSG00000031644	0.452839	0.00175	Nek1	1.36873
ENSMUSG00000020393	0.45258	0.00327	Kremen1	1.36848
ENSMUSG00000037938	0.452288	1.24e-05	Chchd5	1.36821
ENSMUSG00000068040	0.452198	3.57e-07	Tm9sf4	1.36812
ENSMUSG00000071180	0.452109	4.59e-11	Smim15	1.36804
ENSMUSG00000042608	0.452043	3.95e-15	Stk40	1.36798
ENSMUSG00000078974	0.451352	0.0119	Sec61g	1.36732
ENSMUSG00000034723	0.451206	3.74e-07	Tmx4	1.36718
ENSMUSG00000040813	0.451162	2.13e-06	Tex264	1.36714
ENSMUSG00000045404	0.450909	4.17e-19	Kcnk13	1.3669
ENSMUSG00000037971	0.450788	1.04e-05	Cfap68	1.36679
ENSMUSG00000053769	0.450721	0.00331	Lysmd1	1.36672
ENSMUSG00000028550	0.450645	7.52e-08	Atg4c	1.36665
ENSMUSG00000055413	0.450531	3.51e-10	H2-Q5	1.36654
ENSMUSG00000030083	0.450333	4.21e-12	Abtb1	1.36636
ENSMUSG00000047227	0.450291	0.0118	Gm527	1.36632
ENSMUSG00000022863	0.449646	0.00385	Btg3	1.3657
ENSMUSG00000038855	0.449308	0.00172	Itpkb	1.36539
ENSMUSG00000049988	0.449062	9.07e-10	Lrrc25	1.36515
ENSMUSG00000001270	0.448413	1.55e-05	Ckb	1.36454
ENSMUSG00000026065	0.448137	2.56e-07	Slc9a4	1.36428
ENSMUSG00000056938	0.448003	1.36e-10	Acbd4	1.36415
ENSMUSG00000085433	0.447706	0.00757	NA	1.36387
ENSMUSG00000020134	0.447601	1.65e-31	Peli1	1.36377
ENSMUSG00000036052	0.447353	4.5e-07	Dnajb5	1.36354
ENSMUSG00000106251	0.447315	0.0319	NA	1.3635
ENSMUSG00000035936	0.447136	0.000116	Aldh5a1	1.36333
ENSMUSG00000084276	0.447115	0.0368	Gm8317	1.36331
ENSMUSG00000032673	0.447022	0.00568	Prorsd1	1.36322
ENSMUSG00000025950	0.445862	1.47e-72	Idh1	1.36213
ENSMUSG00000073664	0.445625	0.0471	Nbeal1	1.3619
ENSMUSG00000045107	0.445607	0.0117	Saysd1	1.36189
ENSMUSG00000025161	0.445176	1.15e-22	Slc16a3	1.36148
ENSMUSG00000031925	0.445144	0.000989	Maml2	1.36145
ENSMUSG00000043192	0.444755	3.49e-07	Gpi-ps	1.36108
ENSMUSG00000043831	0.444643	0.000493	Lysmd4	1.36098
ENSMUSG00000016356	0.44415	0.00957	Col20a1	1.36051
ENSMUSG00000090841	0.443965	0.00132	Myl6	1.36034
ENSMUSG00000042766	0.443467	2.14e-05	Trim46	1.35987
ENSMUSG00000036214	0.443436	0.000191	Polr1has	1.35984
ENSMUSG00000039159	0.443181	1.25e-25	Ube2h	1.3596
ENSMUSG00000040435	0.442072	3.31e-18	Ppp1r15a	1.35855
ENSMUSG00000059456	0.441803	3.49e-05	Ptk2b	1.3583
ENSMUSG00000035142	0.441699	0.000792	Nubpl	1.3582
ENSMUSG00000097277	0.440496	1.48e-05	2900076A07Rik	1.35707
ENSMUSG00000031153	0.440462	1.38e-05	Gripap1	1.35704
ENSMUSG00000109901	0.440339	5.97e-15	Chmp1b	1.35692
ENSMUSG00000055200	0.439811	0.000393	Sertad3	1.35643
ENSMUSG00000031767	0.439429	2.98e-05	Nudt7	1.35607
ENSMUSG00000027495	0.439179	1.54e-09	Fam210b	1.35583
ENSMUSG00000041037	0.438814	0.013	Irgq	1.35549
ENSMUSG00000030397	0.438374	3.99e-06	Mark4	1.35508
ENSMUSG00000062082	0.438152	0.00115	Cd200r4	1.35487
ENSMUSG00000041974	0.438049	3.72e-08	Spidr	1.35477
ENSMUSG00000039997	0.437935	2.66e-15	Ifi203	1.35466
ENSMUSG00000034265	0.437383	6.14e-14	Zdhhc14	1.35415
ENSMUSG00000026358	0.437185	3.48e-08	Rgs1	1.35396
ENSMUSG00000078580	0.437177	1.09e-05	Zfp764l1	1.35395
ENSMUSG00000096965	0.437083	7.25e-09	3300005D01Rik	1.35386
ENSMUSG00000054509	0.437029	0.0214	Parp4	1.35381
ENSMUSG00000027371	0.437015	5.95e-05	Fahd2a	1.3538
ENSMUSG00000074064	0.436957	1.47e-06	Mlycd	1.35375
ENSMUSG00000022802	0.436943	0.01	Lmln	1.35373
ENSMUSG00000020184	0.436793	4.57e-16	Mdm2	1.35359
ENSMUSG00000006941	0.436792	1.53e-08	Eif1b	1.35359
ENSMUSG00000036537	0.436719	8.36e-05	Rnf113a1	1.35352
ENSMUSG00000063019	0.436535	0.000329	Manbal	1.35335
ENSMUSG00000107355	0.436398	2.79e-05	AI839979	1.35322
ENSMUSG00000068551	0.436037	0.0173	Zfp467	1.35288
ENSMUSG00000095115	0.436023	0.00475	Itpripl2	1.35287
ENSMUSG00000024066	0.435785	0.0433	Xdh	1.35265
ENSMUSG00000036989	0.435697	0.000264	Trim3	1.35256
ENSMUSG00000040043	0.435663	8.97e-13	Rbms2	1.35253
ENSMUSG00000019970	0.435307	2.64e-06	Sgk1	1.3522
ENSMUSG00000004837	0.435068	3.2e-12	Grap	1.35197
ENSMUSG00000020621	0.43464	3.38e-05	Rdh14	1.35157
ENSMUSG00000036867	0.434633	4.83e-05	Smad6	1.35157
ENSMUSG00000024191	0.434507	5.58e-05	Bnip1	1.35145
ENSMUSG00000071714	0.434349	0.00372	Csf2rb2	1.3513
ENSMUSG00000003032	0.434101	6.41e-08	Klf4	1.35107
ENSMUSG00000021754	0.434067	0.00236	Map3k1	1.35104
ENSMUSG00000116858	0.433427	0.023	NA	1.35044
ENSMUSG00000070709	0.433337	0.00875	Zfp974	1.35035
ENSMUSG00000049287	0.433013	1.42e-09	Iba57	1.35005
ENSMUSG00000081643	0.432487	0.025	NA	1.34956
ENSMUSG00000021890	0.432169	2.65e-06	Eaf1	1.34926
ENSMUSG00000066829	0.431349	0.000237	Zfp810	1.34849
ENSMUSG00000046806	0.431064	1.28e-07	Cyren	1.34823
ENSMUSG00000020231	0.43081	0.046	Dip2a	1.34799
ENSMUSG00000099966	0.430792	0.00133	NA	1.34797
ENSMUSG00000032175	0.430783	0.00895	Tyk2	1.34797
ENSMUSG00000066057	0.430278	6.89e-07	Gm1976	1.34749
ENSMUSG00000023460	0.430246	2.72e-08	Rab12	1.34746
ENSMUSG00000029553	0.430225	3.62e-09	Tfec	1.34744
ENSMUSG00000052949	0.430125	0.0092	Rnf157	1.34735
ENSMUSG00000050382	0.429799	0.00148	Kif7	1.34705
ENSMUSG00000033684	0.429406	1.04e-08	Qsox1	1.34668
ENSMUSG00000027900	0.429402	9.62e-12	Dram2	1.34668
ENSMUSG00000044864	0.429257	0.00429	Ankrd50	1.34654
ENSMUSG00000039153	0.429211	1.08e-06	Runx2	1.3465
ENSMUSG00000050103	0.429197	1.5e-08	Agmo	1.34648
ENSMUSG00000043157	0.429083	1.27e-16	Arl11	1.34638
ENSMUSG00000023030	0.429051	3.63e-12	Slc11a2	1.34635
ENSMUSG00000008822	0.428951	0.0109	Acyp1	1.34625
ENSMUSG00000085929	0.428533	0.00293	Gm13421	1.34586
ENSMUSG00000038351	0.428217	0.00486	Sgsm2	1.34557
ENSMUSG00000020882	0.428067	0.00122	Cacnb1	1.34543
ENSMUSG00000026209	0.427861	1.1e-06	Dnpep	1.34524
ENSMUSG00000006360	0.427742	0.037	Crip1	1.34513
ENSMUSG00000105283	0.42735	4.7e-12	NA	1.34476
ENSMUSG00000071379	0.426891	1.12e-17	Hpcal1	1.34433
ENSMUSG00000097048	0.426626	0.00358	1600020E01Rik	1.34409
ENSMUSG00000016495	0.426489	0.000296	Plgrkt	1.34396
ENSMUSG00000003585	0.425878	0.0494	Sec14l2	1.34339
ENSMUSG00000024525	0.425729	5.5e-18	Impa2	1.34325
ENSMUSG00000051224	0.425635	4.54e-05	Tceanc	1.34316
ENSMUSG00000022272	0.425482	0.0353	Myo10	1.34302
ENSMUSG00000060601	0.425366	1.05e-27	Nr1h2	1.34291
ENSMUSG00000019791	0.425315	0.00242	Hint3	1.34287
ENSMUSG00000043467	0.425103	0.000216	Zbtb37	1.34267
ENSMUSG00000020859	0.424416	0.0276	Spag9	1.34203
ENSMUSG00000061411	0.424175	0.0229	Nol4l	1.3418
ENSMUSG00000023495	0.423891	0.000113	Pcbp4	1.34154
ENSMUSG00000024425	0.422917	0.00106	Ndfip1	1.34064
ENSMUSG00000090641	0.422603	0.0101	Zfp712	1.34034
ENSMUSG00000021457	0.422249	0.00747	Syk	1.34001
ENSMUSG00000044068	0.421961	1.01e-05	NA	1.33975
ENSMUSG00000043190	0.421809	0.000249	Rfesd	1.33961
ENSMUSG00000032679	0.421538	0.00757	Cd59a	1.33935
ENSMUSG00000085112	0.421067	0.0101	A530072M11Rik	1.33892
ENSMUSG00000055401	0.420605	2.69e-05	Fbxo6	1.33849
ENSMUSG00000003031	0.420556	3.51e-13	Cdkn1b	1.33844
ENSMUSG00000030798	0.420328	6.71e-18	Cd37	1.33823
ENSMUSG00000001441	0.420138	9.74e-13	Npepps	1.33806
ENSMUSG00000020836	0.419726	0.00347	Coro6	1.33767
ENSMUSG00000028191	0.419723	4.19e-06	Bcl10	1.33767
ENSMUSG00000020526	0.419548	0.00158	Znhit3	1.33751
ENSMUSG00000025044	0.41929	3.44e-12	Msr1	1.33727
ENSMUSG00000030681	0.419171	4.06e-27	Mvp	1.33716
ENSMUSG00000003283	0.419038	8.46e-22	Hck	1.33704
ENSMUSG00000032294	0.419031	9.25e-30	Pkm	1.33703
ENSMUSG00000041298	0.419016	0.000252	Katnal1	1.33702
ENSMUSG00000030166	0.418833	3.72e-10	Rad52	1.33685
ENSMUSG00000032198	0.418763	0.0113	Dock6	1.33678
ENSMUSG00000038274	0.418295	0.0304	Fau	1.33635
ENSMUSG00000064289	0.418204	2.27e-13	Tank	1.33626
ENSMUSG00000033192	0.418036	1.12e-13	Lpcat2	1.33611
ENSMUSG00000120183	0.41799	0.00262	NA	1.33606
ENSMUSG00000059343	0.417949	0.000726	Aldoart1	1.33603
ENSMUSG00000029992	0.417874	0.00154	Gfpt1	1.33596
ENSMUSG00000022708	0.417809	0.00528	Zbtb20	1.3359
ENSMUSG00000048249	0.417461	0.00864	Crebrf	1.33557
ENSMUSG00000063065	0.417327	1.49e-15	Mapk3	1.33545
ENSMUSG00000025545	0.417323	3.77e-07	Clybl	1.33545
ENSMUSG00000032059	0.417276	5.46e-16	Alg9	1.3354
ENSMUSG00000000555	0.41671	1.01e-05	Itga5	1.33488
ENSMUSG00000118330	0.416653	2.48e-16	NA	1.33483
ENSMUSG00000025907	0.416647	0.00129	Rb1cc1	1.33482
ENSMUSG00000028419	0.416577	8.38e-06	Chmp5	1.33476
ENSMUSG00000032298	0.416498	3.47e-07	Neil1	1.33468
ENSMUSG00000087142	0.416434	0.000181	NA	1.33462
ENSMUSG00000047022	0.416424	0.000293	Mipol1	1.33462
ENSMUSG00000015711	0.415851	3.03e-20	Prune1	1.33408
ENSMUSG00000104394	0.415793	0.0289	NA	1.33403
ENSMUSG00000024659	0.415694	8.66e-10	Anxa1	1.33394
ENSMUSG00000069808	0.415664	1.12e-09	Tlcd3a	1.33391
ENSMUSG00000019467	0.415488	5.62e-11	Arhgef25	1.33375
ENSMUSG00000032316	0.414854	3.34e-32	Clk3	1.33316
ENSMUSG00000042870	0.414613	3.17e-12	Tom1	1.33294
ENSMUSG00000108181	0.414317	0.0143	NA	1.33267
ENSMUSG00000042506	0.414238	0.00232	Usp22	1.33259
ENSMUSG00000029068	0.413513	1.32e-12	Ccnl2	1.33193
ENSMUSG00000030659	0.413173	6.45e-16	Nucb2	1.33161
ENSMUSG00000085741	0.41298	0.000607	5430405H02Rik	1.33143
ENSMUSG00000062729	0.412967	1.08e-14	Ppox	1.33142
ENSMUSG00000083307	0.412806	5.2e-08	AA414768	1.33127
ENSMUSG00000054612	0.412784	0.00132	Mgmt	1.33125
ENSMUSG00000043445	0.412719	0.00618	Pgp	1.33119
ENSMUSG00000030704	0.412492	4.14e-21	Rab6a	1.33098
ENSMUSG00000024909	0.411962	6.89e-09	Efemp2	1.33049
ENSMUSG00000025868	0.411653	0.00142	Higd2a	1.33021
ENSMUSG00000028207	0.411532	0.000545	Asph	1.3301
ENSMUSG00000036026	0.411524	0.00403	Tmem63b	1.33009
ENSMUSG00000036503	0.411434	3.22e-28	Rnf13	1.33001
ENSMUSG00000007476	0.411165	0.0175	Lrrc8a	1.32976
ENSMUSG00000074862	0.411099	0.000658	BC025920	1.3297
ENSMUSG00000037355	0.411072	0.0322	Uvssa	1.32967
ENSMUSG00000031357	0.41099	2.53e-10	Syap1	1.3296
ENSMUSG00000031634	0.410922	7.16e-22	Ufsp2	1.32953
ENSMUSG00000004668	0.410593	0.0357	Abca13	1.32923
ENSMUSG00000073147	0.410484	0.000476	5031425E22Rik	1.32913
ENSMUSG00000060935	0.409896	2.28e-08	Tmem263	1.32859
ENSMUSG00000032425	0.409828	0.000439	Zfp949	1.32853
ENSMUSG00000024053	0.409805	0.000172	Emilin2	1.32851
ENSMUSG00000078784	0.408491	0.0133	Rbis	1.3273
ENSMUSG00000060032	0.408424	0.0485	H2aj	1.32723
ENSMUSG00000032599	0.408294	4.95e-08	Ip6k2	1.32712
ENSMUSG00000038712	0.40806	5.79e-09	Mindy1	1.3269
ENSMUSG00000033065	0.408038	5.56e-08	Pfkm	1.32688
ENSMUSG00000030047	0.408031	4.62e-07	Arhgap25	1.32687
ENSMUSG00000031647	0.407983	0.0141	Mfap3l	1.32683
ENSMUSG00000026519	0.407952	1.96e-05	Tmem63a	1.3268
ENSMUSG00000073987	0.407586	0.00222	Ggh	1.32646
ENSMUSG00000022130	0.407559	6.27e-10	Tgds	1.32644
ENSMUSG00000021996	0.40734	3.69e-06	Esd	1.32624
ENSMUSG00000031274	0.407145	0.00607	Col4a5	1.32606
ENSMUSG00000104399	0.406991	0.042	NA	1.32592
ENSMUSG00000031901	0.405943	9.88e-16	Dus2	1.32495
ENSMUSG00000024867	0.405443	7.99e-17	Pip5k1b	1.3245
ENSMUSG00000035890	0.405407	3.19e-05	Rnf126	1.32446
ENSMUSG00000019590	0.405302	0.000475	Cyb561	1.32437
ENSMUSG00000052310	0.405199	7.13e-08	Slc39a1	1.32427
ENSMUSG00000073771	0.405099	3.14e-08	Btbd19	1.32418
ENSMUSG00000021910	0.404483	0.0245	Nisch	1.32361
ENSMUSG00000030259	0.404305	0.00353	Rassf8	1.32345
ENSMUSG00000033545	0.40381	7.67e-06	Znrf1	1.323
ENSMUSG00000103898	0.403481	0.015	NA	1.3227
ENSMUSG00000053063	0.403039	2.33e-05	Clec12a	1.32229
ENSMUSG00000120507	0.402829	0.0249	NA	1.3221
ENSMUSG00000031304	0.402818	1.02e-12	Il2rg	1.32209
ENSMUSG00000056687	0.402804	0.0198	Gm11696	1.32207
ENSMUSG00000059970	0.402775	0.00981	Hspa2	1.32205
ENSMUSG00000017747	0.402671	1.12e-10	Ghdc	1.32195
ENSMUSG00000072769	0.402443	0.00178	NA	1.32174
ENSMUSG00000044715	0.401816	9.44e-15	Gskip	1.32117
ENSMUSG00000029376	0.401207	0.000527	Mthfd2l	1.32061
ENSMUSG00000018217	0.400836	1.32e-11	Pmp22	1.32027
ENSMUSG00000051285	0.400549	8.26e-06	Pcmtd1	1.32001
ENSMUSG00000098055	0.400025	3.38e-06	NA	1.31953
ENSMUSG00000026970	0.399806	3.78e-15	Rbms1	1.31933
ENSMUSG00000103973	0.399624	0.045	NA	1.31916
ENSMUSG00000029821	0.399554	6.93e-05	Gsdme	1.3191
ENSMUSG00000026017	0.399387	0.00161	Carf	1.31895
ENSMUSG00000061132	0.399385	4.96e-13	Blnk	1.31895
ENSMUSG00000061778	0.399145	1.54e-08	Mospd2	1.31873
ENSMUSG00000047090	0.398868	2.48e-06	Tmem198b	1.31847
ENSMUSG00000038524	0.398843	0.000108	Fchsd1	1.31845
ENSMUSG00000029810	0.398821	0.00181	Tmem176b	1.31843
ENSMUSG00000075705	0.398657	0.00714	Msrb1	1.31828
ENSMUSG00000029201	0.398477	4.9e-26	Ugdh	1.31812
ENSMUSG00000027222	0.398022	0.00112	Pex16	1.3177
ENSMUSG00000051510	0.397662	2.4e-44	Mafg	1.31737
ENSMUSG00000028673	0.397428	3.85e-11	Fuca1	1.31716
ENSMUSG00000066892	0.397416	2.36e-06	Fbxl12	1.31715
ENSMUSG00000064193	0.397319	1.27e-29	NA	1.31706
ENSMUSG00000032905	0.397165	9.13e-22	Atg12	1.31692
ENSMUSG00000007030	0.396954	3.28e-05	Vwa7	1.31672
ENSMUSG00000048234	0.396824	1.86e-19	Rnf149	1.31661
ENSMUSG00000023791	0.396812	0.00709	Pigx	1.3166
ENSMUSG00000071203	0.396464	0.0015	Naip5	1.31628
ENSMUSG00000025911	0.396353	1.86e-05	Adhfe1	1.31618
ENSMUSG00000007041	0.396293	3.16e-06	Clic1	1.31612
ENSMUSG00000048424	0.396234	0.00687	Ranbp3l	1.31607
ENSMUSG00000072115	0.396198	0.0186	Ang	1.31603
ENSMUSG00000030707	0.396172	0.000613	Coro1a	1.31601
ENSMUSG00000020275	0.396049	0.00614	Rel	1.3159
ENSMUSG00000067370	0.395855	0.00124	B3galt4	1.31572
ENSMUSG00000070705	0.395721	0.00474	Eid2b	1.3156
ENSMUSG00000026872	0.395479	0.0245	Zeb2	1.31538
ENSMUSG00000016427	0.395233	0.031	Ndufa1	1.31516
ENSMUSG00000082424	0.394989	0.0076	Gm13292	1.31493
ENSMUSG00000031843	0.394794	0.000714	Mphosph6	1.31475
ENSMUSG00000038593	0.39475	0.00105	Tctn1	1.31471
ENSMUSG00000027012	0.394725	2.81e-15	Dync1i2	1.31469
ENSMUSG00000032244	0.394533	0.00332	Fem1b	1.31452
ENSMUSG00000038151	0.394326	0.0441	Prdm1	1.31433
ENSMUSG00000047617	0.394249	0.0287	Paxx	1.31426
ENSMUSG00002076984	0.394069	0.000368	NA	1.31409
ENSMUSG00000069237	0.393089	3.4e-10	Fam8a1	1.3132
ENSMUSG00000025978	0.392867	0.00278	Rftn2	1.313
ENSMUSG00000015335	0.392652	0.00129	Zdhhc12	1.3128
ENSMUSG00000052681	0.39251	8.57e-07	Rap1b	1.31268
ENSMUSG00000050989	0.392382	2.76e-06	Selenon	1.31256
ENSMUSG00000030861	0.392226	8.67e-07	Acadsb	1.31242
ENSMUSG00000025027	0.392137	2.65e-30	Xpnpep1	1.31234
ENSMUSG00000045136	0.392023	5.42e-05	Tubb2b	1.31223
ENSMUSG00000051413	0.391924	0.00197	Plagl2	1.31214
ENSMUSG00000032786	0.39147	2.27e-24	Alas1	1.31173
ENSMUSG00000053716	0.390534	5.12e-08	Dusp7	1.31088
ENSMUSG00000018669	0.38973	2.56e-06	Cdk5rap3	1.31015
ENSMUSG00000022641	0.389477	0.0126	Bbx	1.30992
ENSMUSG00000033429	0.389325	0.00822	Mcee	1.30978
ENSMUSG00000083679	0.389251	0.0146	NA	1.30971
ENSMUSG00000043833	0.389222	0.00857	2900005J15Rik	1.30969
ENSMUSG00000041736	0.388123	0.0109	Tspo	1.30869
ENSMUSG00000051495	0.388086	1.61e-06	Irf2bp2	1.30866
ENSMUSG00000007837	0.38804	0.000157	Prrg2	1.30861
ENSMUSG00000029456	0.387893	0.000661	Acad10	1.30848
ENSMUSG00000022378	0.38782	5.57e-05	Cyrib	1.30841
ENSMUSG00000019210	0.387568	0.00033	Atp6v1e1	1.30819
ENSMUSG00000040322	0.387532	1.05e-11	Slc25a24	1.30815
ENSMUSG00000024805	0.387438	6.43e-09	Pcgf5	1.30807
ENSMUSG00000051343	0.387193	0.0034	Rab11fip5	1.30785
ENSMUSG00000036533	0.387149	8.57e-07	Cdc42ep3	1.30781
ENSMUSG00000102854	0.386728	0.0415	NA	1.30742
ENSMUSG00000003153	0.3864	5.31e-06	Slc2a3	1.30713
ENSMUSG00000028937	0.385993	2.2e-10	Acot7	1.30676
ENSMUSG00000001323	0.385762	0.000321	Srr	1.30655
ENSMUSG00000042444	0.385422	1.48e-05	Mindy2	1.30624
ENSMUSG00000042734	0.384967	6.99e-05	Ttc9	1.30583
ENSMUSG00000040124	0.384637	2.78e-06	Gorab	1.30553
ENSMUSG00000078584	0.384294	5.34e-10	AU022252	1.30522
ENSMUSG00000038150	0.384274	3.91e-06	Ormdl3	1.3052
ENSMUSG00000027215	0.384169	1.87e-11	Cd82	1.30511
ENSMUSG00000116946	0.384043	0.0035	NA	1.30499
ENSMUSG00000000804	0.38398	0.0487	Usp32	1.30494
ENSMUSG00000063488	0.383664	0.0232	Zkscan7	1.30465
ENSMUSG00000049807	0.383571	0.017	Arhgap23	1.30457
ENSMUSG00000106827	0.383512	0.0198	NA	1.30451
ENSMUSG00000117725	0.383385	0.0019	NA	1.3044
ENSMUSG00000050106	0.383097	0.00337	Tmc8	1.30414
ENSMUSG00000060063	0.382812	0.00309	Alox5ap	1.30388
ENSMUSG00000021930	0.382433	3.63e-05	Spryd7	1.30354
ENSMUSG00000100009	0.38235	0.0149	NA	1.30346
ENSMUSG00000028497	0.382169	0.000278	Hacd4	1.3033
ENSMUSG00000022150	0.382161	0.00174	Dab2	1.30329
ENSMUSG00000063659	0.382077	5.79e-10	Zbtb18	1.30322
ENSMUSG00000034248	0.381824	4.89e-05	Slc25a37	1.30299
ENSMUSG00000032333	0.381583	1.32e-08	Stoml1	1.30277
ENSMUSG00000022997	0.381417	0.000259	Wnt1	1.30262
ENSMUSG00000040105	0.38137	0.000107	Plpp6	1.30258
ENSMUSG00000057329	0.381184	1.4e-05	Bcl2	1.30241
ENSMUSG00000024835	0.38116	7.23e-19	Coro1b	1.30239
ENSMUSG00000038068	0.38032	0.0127	Rnf144b	1.30163
ENSMUSG00000024209	0.379879	0.0382	Acsbg3	1.30123
ENSMUSG00000040528	0.37971	1.63e-06	Milr1	1.30108
ENSMUSG00000024639	0.379679	1.06e-25	Gnaq	1.30105
ENSMUSG00000025314	0.379644	0.0448	Ptprj	1.30102
ENSMUSG00000120732	0.379427	0.0032	NA	1.30083
ENSMUSG00000020948	0.379379	0.000716	Klhl28	1.30078
ENSMUSG00000024084	0.378993	7.47e-05	Qpct	1.30043
ENSMUSG00000004626	0.378904	1.42e-23	Stxbp2	1.30035
ENSMUSG00000022637	0.378845	0.00785	Cblb	1.3003
ENSMUSG00000050538	0.378839	0.000704	NA	1.3003
ENSMUSG00000025939	0.37812	8.48e-05	Ube2w	1.29965
ENSMUSG00000019943	0.377351	2.46e-09	Atp2b1	1.29895
ENSMUSG00000090272	0.377346	1.77e-13	Mndal	1.29895
ENSMUSG00000018882	0.377299	4.98e-06	Mrpl45	1.29891
ENSMUSG00000055334	0.377045	5.57e-05	Snupn	1.29868
ENSMUSG00000030788	0.37686	1.63e-09	Rnf141	1.29851
ENSMUSG00000018849	0.376525	0.0301	Wwc1	1.29821
ENSMUSG00000022489	0.376395	1.29e-05	Pde1b	1.29809
ENSMUSG00000029416	0.37591	2.08e-20	Slc15a4	1.29766
ENSMUSG00000031983	0.375444	4.43e-09	2310022B05Rik	1.29724
ENSMUSG00000035868	0.37541	1.17e-06	Zfp983	1.29721
ENSMUSG00000020828	0.375408	0.000143	Pld2	1.29721
ENSMUSG00000121503	0.375104	0.0204	H2-K2	1.29693
ENSMUSG00000073448	0.374513	0.00451	Gm10509	1.2964
ENSMUSG00000024451	0.37444	0.00632	Arap3	1.29634
ENSMUSG00000040997	0.374415	0.000294	Abhd4	1.29631
ENSMUSG00000020085	0.374346	1.06e-15	Aifm2	1.29625
ENSMUSG00000120863	0.373737	0.003	NA	1.2957
ENSMUSG00000006920	0.373479	0.000434	Ezh1	1.29547
ENSMUSG00000049800	0.373347	0.0162	Sertad2	1.29535
ENSMUSG00000043059	0.373277	1.01e-09	Zfp513	1.29529
ENSMUSG00000119994	0.372913	0.0232	A430046D13Rik	1.29496
ENSMUSG00000025484	0.372874	0.00568	Bet1l	1.29493
ENSMUSG00000025260	0.372617	0.00322	Hsd17b10	1.2947
ENSMUSG00000049866	0.37249	0.00855	Arl4c	1.29459
ENSMUSG00000029762	0.372452	4.41e-14	Akr1b8	1.29455
ENSMUSG00000032431	0.372396	2.35e-08	Crtap	1.2945
ENSMUSG00000039914	0.372378	0.000104	Coq10a	1.29448
ENSMUSG00000014177	0.372374	0.000205	Tvp23b	1.29448
ENSMUSG00000073096	0.372147	7.64e-10	Lrrc61	1.29428
ENSMUSG00000029442	0.372128	2.17e-05	Cfap251	1.29426
ENSMUSG00000030447	0.371884	0.000917	Cyfip1	1.29404
ENSMUSG00000031166	0.371818	0.0138	Wdr13	1.29398
ENSMUSG00000005087	0.371222	1.05e-14	Cd44	1.29345
ENSMUSG00000012126	0.370777	0.000375	Ubxn11	1.29305
ENSMUSG00000026289	0.37075	6.23e-20	Atg16l1	1.29302
ENSMUSG00000042312	0.370539	0.0464	S100a13	1.29284
ENSMUSG00000106990	0.370455	6.72e-08	NA	1.29276
ENSMUSG00000006179	0.37043	0.0303	Prss16	1.29274
ENSMUSG00000032265	0.370325	5.1e-10	Tent5a	1.29264
ENSMUSG00000060147	0.369755	1.77e-05	Serpinb6a	1.29213
ENSMUSG00000101249	0.369509	0.0022	NA	1.29191
ENSMUSG00000025880	0.3692	0.00252	Smad7	1.29164
ENSMUSG00000040472	0.369109	4.72e-06	Rabggta	1.29155
ENSMUSG00000026655	0.368841	3.99e-10	Fam107b	1.29131
ENSMUSG00000025035	0.368324	0.0137	Arl3	1.29085
ENSMUSG00000061111	0.367997	0.0199	Mcrip1	1.29056
ENSMUSG00000052364	0.367764	0.00266	B630019K06Rik	1.29035
ENSMUSG00000003344	0.367668	8.53e-07	Btbd2	1.29027
ENSMUSG00000020653	0.36667	0.0067	Klf11	1.28937
ENSMUSG00000081043	0.366334	0.00592	NA	1.28907
ENSMUSG00000073982	0.36614	9.17e-06	Rhog	1.2889
ENSMUSG00000042997	0.366066	0.0272	Nhlrc3	1.28883
ENSMUSG00000100594	0.366033	0.0466	2810414N06Rik	1.2888
ENSMUSG00000029922	0.365826	8.51e-12	Mkrn1	1.28862
ENSMUSG00000121500	0.365743	6.34e-06	Pisd-ps1	1.28855
ENSMUSG00000022911	0.365738	8.06e-07	Arl13b	1.28854
ENSMUSG00000038418	0.365646	0.011	Egr1	1.28846
ENSMUSG00000024197	0.365602	3.48e-17	Plin3	1.28842
ENSMUSG00000073131	0.365412	0.0127	Vma21	1.28825
ENSMUSG00000117698	0.365271	0.0493	BC037704	1.28812
ENSMUSG00000022323	0.365071	0.0083	Rida	1.28794
ENSMUSG00000051367	0.365015	0.00219	Six1	1.28789
ENSMUSG00000021772	0.364994	0.0205	Nkiras1	1.28788
ENSMUSG00000093273	0.364945	0.0416	Mir3064	1.28783
ENSMUSG00000029103	0.364924	4.81e-16	Lrpap1	1.28781
ENSMUSG00000053040	0.364896	0.00158	Aph1c	1.28779
ENSMUSG00000031568	0.364594	1.38e-05	Rwdd4a	1.28752
ENSMUSG00000036966	0.364503	1.9e-12	Spryd3	1.28744
ENSMUSG00000002064	0.364192	0.00816	Sdf2	1.28716
ENSMUSG00000021495	0.364129	1.54e-06	Fam193b	1.2871
ENSMUSG00000021504	0.363911	1.63e-07	B4galt7	1.28691
ENSMUSG00000037902	0.363894	6.16e-07	Sirpa	1.28689
ENSMUSG00000037405	0.363845	2.61e-11	Icam1	1.28685
ENSMUSG00000022951	0.363491	2.69e-13	Rcan1	1.28654
ENSMUSG00000002257	0.363308	8.72e-21	Def6	1.28637
ENSMUSG00000079427	0.36314	0.000362	Mthfsl	1.28622
ENSMUSG00000028447	0.363005	0.00759	Dctn3	1.2861
ENSMUSG00000000826	0.362244	0.000317	Dnajc5	1.28542
ENSMUSG00000029162	0.36189	0.00582	Khk	1.28511
ENSMUSG00000044475	0.361698	8.68e-07	Ascc1	1.28494
ENSMUSG00000089809	0.36114	2.11e-05	A930011G23Rik	1.28444
ENSMUSG00000030629	0.360998	1.55e-07	Zfand6	1.28431
ENSMUSG00000039633	0.360818	3.42e-11	Lonrf1	1.28415
ENSMUSG00000058135	0.36055	4.3e-05	Gstm1	1.28391
ENSMUSG00000027533	0.360514	0.00438	Fabp5	1.28388
ENSMUSG00000039782	0.36049	4.2e-09	Cpeb2	1.28386
ENSMUSG00000001018	0.360397	5.4e-17	Snapin	1.28378
ENSMUSG00000042613	0.36026	8.52e-23	Pbxip1	1.28366
ENSMUSG00000044894	0.359807	0.0364	Uqcrq	1.28325
ENSMUSG00000085316	0.359786	0.00756	D330050G23Rik	1.28324
ENSMUSG00000120423	0.359553	0.0327	NA	1.28303
ENSMUSG00000024404	0.359354	1.16e-28	Riok3	1.28285
ENSMUSG00000036644	0.359266	0.0178	Tbc1d9b	1.28277
ENSMUSG00000059554	0.359059	1.56e-08	Ccdc28a	1.28259
ENSMUSG00000037820	0.358868	0.0209	Tgm2	1.28242
ENSMUSG00000070780	0.35872	8.33e-09	Rbm47	1.28229
ENSMUSG00000028032	0.358652	3.14e-20	Papss1	1.28223
ENSMUSG00000030002	0.358464	1.5e-12	Dusp11	1.28206
ENSMUSG00000064145	0.358059	3.62e-09	Arih2	1.2817
ENSMUSG00000023764	0.358042	0.00606	Sfi1	1.28169
ENSMUSG00000039697	0.357996	0.00966	Ncoa7	1.28164
ENSMUSG00000085396	0.357987	0.0488	Firre	1.28164
ENSMUSG00000026034	0.357799	2.91e-22	Clk1	1.28147
ENSMUSG00000027309	0.357768	0.000427	Dnaaf9	1.28144
ENSMUSG00000038102	0.35753	0.00768	Trappc11	1.28123
ENSMUSG00000050567	0.357492	0.012	Maml1	1.2812
ENSMUSG00000022335	0.357305	0.0176	Zfat	1.28103
ENSMUSG00000063524	0.356884	3.42e-25	Eno1	1.28066
ENSMUSG00000001313	0.356801	0.00855	Rnd2	1.28058
ENSMUSG00000073409	0.356757	7.78e-07	H2-Q6	1.28054
ENSMUSG00000055553	0.356738	5.42e-07	Kxd1	1.28053
ENSMUSG00000059013	0.356434	0.00624	Sh2d3c	1.28026
ENSMUSG00000026718	0.355013	3.58e-07	Stam	1.279
ENSMUSG00000002763	0.354497	6.65e-07	Pex6	1.27854
ENSMUSG00000062797	0.354432	0.0264	Hikeshi	1.27848
ENSMUSG00000089810	0.354377	0.0229	NA	1.27843
ENSMUSG00000028969	0.354353	0.000971	Cdk5	1.27841
ENSMUSG00000066233	0.35387	0.0415	Tmem42	1.27798
ENSMUSG00000026470	0.353831	1.19e-22	Stx6	1.27795
ENSMUSG00000021619	0.353651	0.00104	Atg10	1.27779
ENSMUSG00000042500	0.353511	0.019	Ago4	1.27767
ENSMUSG00000020390	0.353294	0.00492	Ube2b	1.27747
ENSMUSG00000105452	0.352844	0.012	NA	1.27708
ENSMUSG00000029552	0.352691	1.96e-24	Tes	1.27694
ENSMUSG00000011148	0.352395	2.34e-12	Adss1	1.27668
ENSMUSG00000025485	0.352279	5.63e-16	Ric8a	1.27658
ENSMUSG00000020277	0.352222	5.86e-16	Pfkl	1.27653
ENSMUSG00000024456	0.352205	0.00155	Diaph1	1.27651
ENSMUSG00000060771	0.352108	0.000875	Tsga10	1.27642
ENSMUSG00000017760	0.352079	2.93e-30	Ctsa	1.2764
ENSMUSG00000031138	0.352025	2.83e-05	F9	1.27635
ENSMUSG00000017677	0.351579	3.67e-12	Wsb1	1.27596
ENSMUSG00000020773	0.351495	0.0293	Trim47	1.27588
ENSMUSG00000027843	0.351339	1.46e-10	Ptpn22	1.27574
ENSMUSG00000009291	0.351065	1.27e-12	Pttg1ip	1.2755
ENSMUSG00000027663	0.351057	1.19e-06	Zmat3	1.27549
ENSMUSG00000079418	0.350929	8.49e-09	Atg4a	1.27538
ENSMUSG00000026123	0.350721	5.6e-11	Plekhb2	1.2752
ENSMUSG00000095041	0.350416	4.05e-07	NA	1.27493
ENSMUSG00000023007	0.350294	0.0013	Prpf40b	1.27482
ENSMUSG00000004221	0.350212	0.00103	Ikbkg	1.27475
ENSMUSG00000039126	0.350117	0.00146	Prune2	1.27466
ENSMUSG00000074129	0.350093	0.0468	Rpl13a	1.27464
ENSMUSG00000041560	0.349509	3e-07	Nop53	1.27413
ENSMUSG00000039701	0.349263	0.0214	Usp53	1.27391
ENSMUSG00000029993	0.349079	0.00283	Nfu1	1.27375
ENSMUSG00000015126	0.348887	0.000279	Tsr3	1.27358
ENSMUSG00000040274	0.348775	0.00593	Cdk6	1.27348
ENSMUSG00000053329	0.348727	0.00102	Gatd3a	1.27344
ENSMUSG00000026696	0.348109	0.000263	Vamp4	1.27289
ENSMUSG00000062825	0.348016	1.28e-20	Actg1	1.27281
ENSMUSG00000004931	0.347894	2.05e-10	Apba3	1.2727
ENSMUSG00000034993	0.347359	1.85e-35	Vat1	1.27223
ENSMUSG00000036661	0.347214	0.015	Dennd3	1.2721
ENSMUSG00000019578	0.346716	0.00688	Ubxn6	1.27166
ENSMUSG00000022684	0.346693	1.09e-07	Bfar	1.27164
ENSMUSG00000013155	0.34656	6.8e-06	Enkd1	1.27153
ENSMUSG00000031887	0.346501	0.00658	Tradd	1.27147
ENSMUSG00000022159	0.346322	0.000168	Rab2b	1.27132
ENSMUSG00000003518	0.346294	8.86e-18	Dusp3	1.27129
ENSMUSG00000024993	0.345977	3.5e-17	Dennd10	1.27101
ENSMUSG00000035776	0.345585	4.52e-09	Cd99l2	1.27067
ENSMUSG00000047415	0.34483	0.00139	Gpr68	1.27
ENSMUSG00000032737	0.344293	0.0307	Inppl1	1.26953
ENSMUSG00000015149	0.34407	1.08e-15	Sirt2	1.26933
ENSMUSG00000025102	0.343929	0.0471	3110040N11Rik	1.26921
ENSMUSG00000041679	0.343793	0.0494	Fbxl9	1.26909
ENSMUSG00000060802	0.343602	0.0177	B2m	1.26892
ENSMUSG00000047407	0.343283	5.84e-24	Tgif1	1.26864
ENSMUSG00000028538	0.343221	4.11e-07	St3gal3	1.26859
ENSMUSG00000006463	0.343141	4.94e-06	Zdhhc24	1.26852
ENSMUSG00000036820	0.343107	2.43e-06	Amdhd2	1.26849
ENSMUSG00000087138	0.343031	0.00992	Gm15545	1.26842
ENSMUSG00000012429	0.342953	0.0156	Mplkip	1.26835
ENSMUSG00000001105	0.342947	0.0261	Ift20	1.26835
ENSMUSG00000050965	0.342708	0.00551	Prkca	1.26814
ENSMUSG00000018405	0.342402	0.000228	Mrm1	1.26787
ENSMUSG00000021916	0.3424	8.36e-12	Glt8d1	1.26786
ENSMUSG00000021286	0.342385	0.000508	Zfyve21	1.26785
ENSMUSG00000053137	0.342235	5.25e-07	Mapk11	1.26772
ENSMUSG00000056820	0.342166	1.98e-12	Tsnax	1.26766
[truncated: 3,961 more rows]
